# Supplementary material for: Dandelion uses the single-cell adaptive immune receptor repertoire to explore lymphocyte developmental origins
Source: Nat Biotechnol. 2023 Apr 13;42(1):40–51. doi: 10.1038/s41587-023-01734-7 (PMC10791579; doi:10.1038/s41587-023-01734-7)
Supplement: Supplementary file 3 — Table 1: Top ten J gene combinations with multi-J mapping for each locus in data from ref. 3, with the number of contigs containing each combination shown next to it. Table 2: Logistic regression results exploring factors associated with multi-J mapping presence in data from ref. 3. Table 3: Logistic regression results exploring factors associated with multi-J mapping presence in control and cycloheximide-treated PBMC data. Table 4: List of leftmost (5′ end) J genes that had significant association with increased or decreased multi-J mapping, together with the sequences of their last 10 nucleotides at 3′ ends and the first 11 nucleotides of its 3′ end intron. Table 5: Differential V(D)J usage across CD4+ T, CD8+ T, and MAIT cells in data from ref. 5. Table 6: Pearson’s correlation coefficients and BH adjusted P values of all genes with branch probabilities to CD8+ T lineage within abT(entry) cells. [cor_tcr] Pearson’s correlation coefficients for pseudotime inferred from neighborhood V(D)J space. [pval_tcr] Pearson’s correlation P values for pseudotime inferred from neighborhood V(D)J space. [adjp_tcr] P values from pval_tcr adjusted by BH procedure. [cor_gex] Pearson’s correlation coefficients for pseudotime inferred from neighborhood GEX space. [file 41587_2023_1734_MOESM3_ESM.xlsx]

## Sheet: Supplementary Table 1
	0	1	2	3	4	5	6	7	8	9	10	11	12	13	14	15	16	17	18	19
TRA	TRAJ12*01;TRAJ10*01	100	TRAJ28*01;TRAJ27*01	82	TRAJ29*01;TRAJ27*01	19	TRAJ53*01;TRAJ49*01	17	TRAJ50*01;TRAJ49*01	16	TRAJ32*02;TRAJ27*01	10	TRAJ30*01;TRAJ27*01	10	TRAJ49*01;TRAJ10*01	7	TRAJ58*01;TRAJ49*01	7	TRAJ11*01;TRAJ10*01	6
TRB	TRBJ2-3*01;TRBJ2-4*01	2698	TRBJ2-2P*01;TRBJ2-3*01	2498	TRBJ1-3*01;TRBJ1-4*01	1361	TRBJ2-2P*01;TRBJ2-3*01;TRBJ2-4*01	1161	TRBJ2-5*01;TRBJ2-6*01;TRBJ2-7*01	1130	TRBJ1-1*01;TRBJ1-4*01	981	TRBJ1-2*01;TRBJ1-4*01	870	TRBJ2-5*01;TRBJ2-6*01	755	TRBJ2-6*01;TRBJ2-7*01	472	TRBJ2-3*01;TRBJ2-4*01;TRBJ2-5*01;TRBJ2-6*01	186
TRG	TRGJP1*01;TRGJ2*01	211	TRGJP1*01;TRGJ1*01	119	TRGJP2*01;TRGJ2*01	50	TRGJP*01;TRGJ2*01	28	TRGJP*01;TRGJ1*01	23	TRGJP2*01;TRGJ1*01	2	TRBJ1-2*01;TRBJ1-1*01;TRGJP1*01	1	TRGJP1*01;TRGJP1*01	1	TRBJ2-5*01;TRGJP1*01	1
TRD	TRAJ11*01;TRAJ11*01	2	TRAJ10*01;TRAJ10*01	1	TRDJ1*01;TRDJ4*01	1
IGH	IGHJ1*01;IGHJ3*02	1274	IGHJ5*02;IGHJ6*02	35	IGHJ2*01;IGHJ1*01;IGHJ3*02	27	IGHJ5*02;IGHJ5*02	24	IGHJ1*01;IGHJ2*01	23	IGHJ2*01;IGHJ1*01	23	IGHJ3*02;IGHJ4*02	15	IGHJ4*02;IGHJ5*02	11	IGHJ1*01;IGHJ2*01;IGHJ1*01;IGHJ3*02	10	IGHJ1*01;IGHJ2*01;IGHJ1*01	10
IGL	IGKJ1*01;IGLJ3*01	1
IGK	IGKJ4*01;IGKJ5*01	12	IGKJ3*01;IGKJ4*01	4	IGKJ1*01;IGKJ2*01	3	IGKJ4*02;IGKJ5*01	3	IGKJ5*01;IGKJ2*02	1	IGKJ3*01;IGKJ2*04;IGKJ4*01	1	IGKJ2*04;IGKJ3*01;IGKJ4*01	1	IGKJ3*01;IGKJ4*01;IGKJ5*01	1	IGKJ2*02;IGKJ1*01;IGKJ4*01;IGKJ5*01	1	IGKJ1*01;IGKJ2*01;IGKJ3*01	1

## Sheet: Supplementary Table 2
	Estimate	Std. Error	z value	Pr(>|z|)	adj_pval
(Intercept)	-0.808763	0.113049	-7.15409	8.42311e-13	6.91898e-12
celltypeAS_DC	-13.2511	6506.91	-0.00203646	0.998375	0.999941
celltypeB1	0.705074	0.13502	5.22199	1.77007e-07	9.69322e-07
celltypeCD4+T	-0.529862	0.0954129	-5.55336	2.80232e-08	1.74198e-07
celltypeCD8+T	-0.0883694	0.099338	-0.889582	0.37369	0.71032
celltypeCD8AA	0.0439046	0.102852	0.42687	0.669474	0.999941
celltypeCMP	-0.761752	0.532131	-1.43151	0.152284	0.350253
celltypeCYCLING_B	0.573365	0.166223	3.44936	0.000561908	0.00215398
celltypeCYCLING_DC	-0.419039	0.742777	-0.564152	0.572651	0.997801
celltypeCYCLING_EPITHELIUM	-0.948006	1.17132	-0.809346	0.418316	0.788629
celltypeCYCLING_FIBROBLAST_I	0.106304	1.05171	0.101077	0.919489	0.999941
celltypeCYCLING_ILC	0.673642	0.312614	2.15487	0.0311724	0.0843487
celltypeCYCLING_MEMP	1.12301	1.1613	0.967027	0.33353	0.661308
celltypeCYCLING_MPP	0.702691	0.350736	2.00348	0.0451262	0.119299
celltypeCYCLING_NK	0.573405	0.104661	5.47871	4.28444e-08	2.52672e-07
celltypeCYCLING_PDC	1.34762	0.457153	2.94784	0.00320003	0.0115001
celltypeCYCLING_T	0.134104	0.115079	1.16532	0.243889	0.505355
celltypeDC_PROGENITOR	2.1493	0.909955	2.36199	0.0181773	0.0538986
celltypeDC1	0.219258	0.588202	0.37276	0.709327	0.999941
celltypeDC2	-2.01402	1.11393	-1.80803	0.0706026	0.178446
celltypeDEVELOPING_NEPHRON_I	-15.871	12537.3	-0.00126591	0.99899	0.999941
celltypeDN(early)_T	0.0449307	0.133061	0.337671	0.735611	0.999941
celltypeDN(P)_T	0.280142	0.0860749	3.25463	0.0011354	0.00428101
celltypeDN(Q)_T	0.10354	0.0909314	1.13866	0.254847	0.523346
celltypeDOUBLET	0.0382905	0.307983	0.124327	0.901057	0.999941
celltypeDOUBLET_ERY_B	0.191729	0.324238	0.591322	0.554305	0.988295
celltypeDOUBLET_IMMUNE_FIBROBLAST	-0.023789	0.382291	-0.0622275	0.950382	0.999941
celltypeDOUBLET_LYMPHOID_MACROPHAGE	0.25395	0.152906	1.66083	0.0967479	0.239269
celltypeDP(P)_T	0.84274	0.0805008	10.4687	1.20254e-25	1.38292e-24
celltypeDP(Q)_T	0.396945	0.0885579	4.48233	7.38333e-06	3.61312e-05
celltypeEARLY_ERY	-3.92118	2.96847	-1.32094	0.186521	0.413376
celltypeEARLY_MK	0.891529	0.556155	1.60302	0.10893	0.263725
celltypeENDOTHELIUM_I	1.32842	1.06793	1.24391	0.213532	0.451207
celltypeENDOTHELIUM_II	0.942458	1.01994	0.924034	0.355468	0.692862
celltypeENDOTHELIUM_IV	0.485534	0.769305	0.631133	0.527953	0.948666
celltypeEOSINOPHIL_BASOPHIL	-1.16164	1.20842	-0.961293	0.336405	0.661308
celltypeEPITHELIUM_I	-16.9084	5361.51	-0.00315366	0.997484	0.999941
celltypeEPITHELIUM_II	-1.24804	1.21348	-1.02848	0.303724	0.607447
celltypeFIBROBLAST_I	-16.6537	3238.9	-0.00514177	0.995897	0.999941
celltypeFIBROBLAST_II	-13.9715	17730.4	-0.000788	0.999371	0.999941
celltypeFIBROBLAST_IX	-15.4011	5528.02	-0.00278601	0.997777	0.999941
celltypeFIBROBLAST_VI	-21.3859	17730.4	-0.00120618	0.999038	0.999941
celltypeFIBROBLAST_VII	-12.979	6544.41	-0.00198322	0.998418	0.999941
celltypeFIBROBLAST_VIII	0.476169	1.1861	0.401456	0.688084	0.999941
celltypeFIBROBLAST_X	-11.8444	6027.4	-0.00196509	0.998432	0.999941
celltypeFIBROBLAST_XI	-16.2458	2164.89	-0.00750424	0.994013	0.999941
celltypeFIBROBLAST_XII	0.331308	1.13921	0.290823	0.771187	0.999941
celltypeFIBROBLAST_XIII	-17.3708	6790.08	-0.00255826	0.997959	0.999941
celltypeFIBROBLAST_XIV	-19.2002	17730.4	-0.0010829	0.999136	0.999941
celltypeFIBROBLAST_XVII	0.0592785	0.549617	0.107854	0.914111	0.999941
celltypeGLIAL	-15.6394	3074.28	-0.00508719	0.995941	0.999941
celltypeGMP	-0.248488	0.584819	-0.424898	0.670911	0.999941
celltypeHEPATOCYTE_I	-15.0186	17730.4	-0.000847055	0.999324	0.999941
celltypeHEPATOCYTE_II	1.31069	17732.5	7.39145e-05	0.999941	0.999941
celltypeHEPATOCYTE-LIKE	-14.4056	5868.84	-0.00245459	0.998042	0.999941
celltypeHIGH_MITO	0.197661	0.112741	1.75322	0.0795635	0.198909
celltypeHSC_MPP	1.0566	0.342549	3.08452	0.00203881	0.00744326
celltypeILC2	0.912247	0.290395	3.1414	0.00168142	0.00623753
celltypeILC3	0.483213	0.116653	4.1423	3.43838e-05	0.000161393
celltypeIMMATURE_B	0.42244	0.203393	2.07696	0.0378052	0.101107
celltypeKERATINOCYTE	-0.18456	1.36805	-0.134907	0.892685	0.999941
celltypeLANGERHANS_CELLS	-14.4401	7093.45	-0.0020357	0.998376	0.999941
celltypeLARGE_PRE_B	-0.0112943	0.12877	-0.0877096	0.930107	0.999941
celltypeLATE_ERY	-12.746	17730.4	-0.000718882	0.999426	0.999941
celltypeLATE_MK	-0.719474	1.09733	-0.65566	0.512043	0.927321
celltypeLATE_PRO_B	0.430485	0.191	2.25385	0.0242059	0.0678946
celltypeLMPP_MLP	1.2281	0.502117	2.44585	0.0144512	0.0437338
celltypeLOW_Q_INCONSISTENT	0.0261585	0.408981	0.0639602	0.949002	0.999941
celltypeLOW_QUALITY	-16.4742	8140.15	-0.00202382	0.998385	0.999941
celltypeLOW_QUALITY_MID_ERY_(HIGH_RIBO)	-15.2694	17730.4	-0.000861202	0.999313	0.999941
celltypeMACROPHAGE_ERY	-15.8497	3154.44	-0.00502457	0.995991	0.999941
celltypeMACROPHAGE_IRON_RECYCLING	-1.73125	0.793979	-2.18047	0.0292228	0.0800149
celltypeMACROPHAGE_KUPFFER_LIKE	-0.233497	1.35857	-0.17187	0.863539	0.999941
celltypeMACROPHAGE_LYVE1_HIGH	1.28173	1.05574	1.21406	0.224724	0.469877
celltypeMACROPHAGE_MHCII_HIGH	-5.03766	3.44908	-1.46058	0.14413	0.334848
celltypeMACROPHAGE_PERI	-15.6832	17730.4	-0.000884539	0.999294	0.999941
celltypeMACROPHAGE_PROLIFERATING	-0.166713	0.657612	-0.253513	0.799872	0.999941
celltypeMAST_CELL	0.357589	0.664016	0.538525	0.590215	0.999941
celltypeMATURE_B	0.539087	0.120902	4.45887	8.23929e-06	3.94799e-05
celltypeMEMP	0.705704	1.03988	0.678642	0.497364	0.907887
celltypeMEP	-11.6156	4770.05	-0.00243512	0.998057	0.999941
celltypeMESENCHYMAL_LYMPHOID_TISSUE_ORGANISER	-15.4955	5564.49	-0.0027847	0.997778	0.999941
celltypeMESOTHELIUM	-15.5782	6804.01	-0.00228956	0.998173	0.999941
celltypeMID_ERY	-4.69067	2.892	-1.62194	0.104815	0.256463
celltypeMIGRATORY_DC	0.203565	0.594442	0.342447	0.732014	0.999941
celltypeMONOCYTE_I_CXCR4	0.0729787	42.2928	0.00172556	0.998623	0.999941
celltypeMONOCYTE_II_CCR2	-0.863325	1.22091	-0.707115	0.479495	0.889386
celltypeMONOCYTE_III_IL1B	2.74499	1.18005	2.32617	0.0200094	0.0582551
celltypeMOP	-1.53542	1.11482	-1.37728	0.168427	0.383546
celltypeMYELOCYTE	-15.1633	5333.59	-0.00284298	0.997732	0.999941
celltypeMYOFIBROBLAST	-16.275	3561.64	-0.00456953	0.996354	0.999941
celltypeMYOFIBROBLAST_I	-0.723066	1.41751	-0.510096	0.609984	0.999941
celltypeNEURON	-15.2558	6761.15	-0.00225639	0.9982	0.999941
celltypeNK	0.603682	0.0884202	6.82742	8.6457e-12	6.62837e-11
celltypeOSTEOBLAST	-0.0358733	1.51314	-0.0237078	0.981086	0.999941
celltypeOSTEOCLAST	1.08812	0.875331	1.24309	0.213833	0.451207
celltypePDC	1.53658	0.310477	4.94911	7.45536e-07	3.81052e-06
celltypePLASMA_B	-3.40427	7.50331	-0.453703	0.650043	0.999941
celltypePRE_DC2	-14.8869	2321.51	-0.00641259	0.994884	0.999941
celltypePRE_PRO_B	1.13992	0.159969	7.12586	1.03429e-12	8.20303e-12
celltypePRO_B	0.504469	0.14457	3.48943	0.000484044	0.00188695
celltypePROMONOCYTE	-0.841249	1.16478	-0.722238	0.470148	0.879138
celltypePROMYELOCYTE	-0.43901	0.770886	-0.569488	0.569025	0.997801
celltypeSMALL_PRE_B	0.0283739	0.142458	0.199174	0.842127	0.999941
celltypeSMOOTH_MUSCLE	-0.369468	1.12359	-0.328828	0.742286	0.999941
celltypeTREG	-0.129323	0.103329	-1.25157	0.210728	0.451207
celltypeTYPE_1_INNATE_T	-0.112964	0.12377	-0.912695	0.361403	0.69851
celltypeTYPE_3_INNATE_T	-0.172379	0.135651	-1.27076	0.203816	0.442241
celltypeVSMC_PERICYTE	-16.8901	4015.04	-0.00420671	0.996644	0.999941
celltypeVSMC_PERICYTE_I	-14.1891	8983.56	-0.00157945	0.99874	0.999941
celltypeVSMC_PERICYTE_II	-14.5509	6989.28	-0.00208189	0.998339	0.999941
celltypeVSMC_PERICYTE_III	-17.4412	8920.59	-0.00195516	0.99844	0.999941
v_gene_presentTrue	-3.98442	0.0385745	-103.292	0	0
j_call_leftmostIGHJ2*01	-1.95799	0.138687	-14.118	2.94125e-45	4.22805e-44
j_call_leftmostIGHJ3*01	-16.2956	8836.04	-0.00184422	0.998529	0.999941
j_call_leftmostIGHJ3*02	-3.49767	0.240801	-14.5251	8.39992e-48	1.28799e-46
j_call_leftmostIGHJ4*02	-4.09636	0.254145	-16.1182	1.90165e-58	4.37379e-57
j_call_leftmostIGHJ4*03	1.40614	1.06546	1.31975	0.186918	0.413376
j_call_leftmostIGHJ5*02	-2.34099	0.127391	-18.3765	2.02661e-75	5.8265e-74
j_call_leftmostIGHJ6*02	-6.19298	1.00136	-6.18458	6.2268e-10	4.21225e-09
j_call_leftmostIGHJ6*03	-18.839	610.048	-0.0308812	0.975364	0.999941
j_call_leftmostIGHJ6*04	0.136943	1.31713	0.103971	0.917193	0.999941
j_call_leftmostIGKJ1*01	-6.16825	0.411088	-15.0047	6.84163e-51	1.12398e-49
j_call_leftmostIGKJ2*01	-17.0836	274.579	-0.0622174	0.95039	0.999941
j_call_leftmostIGKJ2*02	-2.33946	1.02675	-2.2785	0.0226967	0.0644475
j_call_leftmostIGKJ2*03	-16.0375	8815.88	-0.00181916	0.998549	0.999941
j_call_leftmostIGKJ2*04	-2.58243	1.01491	-2.54448	0.010944	0.0349602
j_call_leftmostIGKJ3*01	-1.87157	0.390032	-4.7985	1.59862e-06	7.99308e-06
j_call_leftmostIGKJ4*01	-1.80136	0.300151	-6.0015	1.95499e-09	1.28471e-08
j_call_leftmostIGKJ4*02	-0.654279	0.63535	-1.02979	0.303107	0.607447
j_call_leftmostIGKJ5*01	-3.64372	1.00713	-3.61793	0.000296968	0.00119829
j_call_leftmostIGLJ1*01	-19.8683	182.232	-0.109027	0.913181	0.999941
j_call_leftmostIGLJ3*01	-18.2863	177.458	-0.103046	0.917926	0.999941
j_call_leftmostIGLJ3*02	-17.6824	226.526	-0.078059	0.937781	0.999941
j_call_leftmostIGLJ4*01	-19.9855	4850.05	-0.00412068	0.996712	0.999941
j_call_leftmostIGLJ5*01	-17.7074	1921.17	-0.00921701	0.992646	0.999941
j_call_leftmostIGLJ6*01	-18.812	535.757	-0.0351129	0.97199	0.999941
j_call_leftmostIGLJ7*01	-19.6835	981.3	-0.0200586	0.983997	0.999941
j_call_leftmostIGLJ7*02	-20.0552	3283.99	-0.00610697	0.995127	0.999941
j_call_leftmostTRAJ10*01	-4.08446	1.00693	-4.05636	4.98437e-05	0.000229281
j_call_leftmostTRAJ11*01	0.336299	0.376765	0.892595	0.372074	0.71032
j_call_leftmostTRAJ12*01	1.46804	0.179965	8.15735	3.42458e-16	3.15062e-15
j_call_leftmostTRAJ13*01	0.40307	0.807262	0.499306	0.617564	0.999941
j_call_leftmostTRAJ13*02	-0.778414	0.602203	-1.29261	0.196146	0.429652
j_call_leftmostTRAJ14*01	-0.259775	1.06566	-0.24377	0.807409	0.999941
j_call_leftmostTRAJ15*01	-1.07917	0.723275	-1.49206	0.135684	0.318442
j_call_leftmostTRAJ16*01	-16.944	1967.37	-0.0086125	0.993128	0.999941
j_call_leftmostTRAJ16*02	-0.632305	0.400778	-1.57769	0.114636	0.271817
j_call_leftmostTRAJ17*01	-16.0133	597.109	-0.0268181	0.978605	0.999941
j_call_leftmostTRAJ18*01	-2.76121	0.514599	-5.36574	8.06161e-08	4.63542e-07
j_call_leftmostTRAJ19*01	-20.0416	10118.9	-0.0019806	0.99842	0.999941
j_call_leftmostTRAJ2*01	-15.9724	1183.66	-0.0134941	0.989234	0.999941
j_call_leftmostTRAJ20*01	-1.58855	0.717677	-2.21346	0.026866	0.074448
j_call_leftmostTRAJ21*01	-1.99659	1.01476	-1.96755	0.0491196	0.128381
j_call_leftmostTRAJ22*01	-2.5435	1.02	-2.49363	0.0126446	0.0391157
j_call_leftmostTRAJ23*01	-1.20849	0.524277	-2.30505	0.0211638	0.0608458
j_call_leftmostTRAJ23*02	-16.6156	17730.4	-0.000937128	0.999252	0.999941
j_call_leftmostTRAJ24*02	-16.2328	634.259	-0.0255933	0.979582	0.999941
j_call_leftmostTRAJ24*03	-16.7749	1747.79	-0.00959779	0.992342	0.999941
j_call_leftmostTRAJ25*01	-16.2031	10153.5	-0.00159582	0.998727	0.999941
j_call_leftmostTRAJ26*01	-0.246459	0.467179	-0.527547	0.597814	0.999941
j_call_leftmostTRAJ27*01	-1.6493	0.605824	-2.72241	0.00648072	0.0222472
j_call_leftmostTRAJ28*01	2.41482	0.15358	15.7235	1.04395e-55	1.84699e-54
j_call_leftmostTRAJ29*01	1.2148	0.226839	5.35536	8.53857e-08	4.78993e-07
j_call_leftmostTRAJ3*01	-15.7303	854.514	-0.0184084	0.985313	0.999941
j_call_leftmostTRAJ30*01	0.430353	0.325467	1.32226	0.186081	0.413376
j_call_leftmostTRAJ31*01	-0.320909	0.471897	-0.680042	0.496478	0.907887
j_call_leftmostTRAJ32*01	-15.6749	6644.73	-0.002359	0.998118	0.999941
j_call_leftmostTRAJ32*02	-2.26808	0.309116	-7.33731	2.17926e-13	1.85641e-12
j_call_leftmostTRAJ33*01	-1.08624	0.592909	-1.83205	0.0669433	0.171077
j_call_leftmostTRAJ34*01	-1.96575	0.725818	-2.70833	0.00676227	0.0228724
j_call_leftmostTRAJ35*01	-3.88626	0.458308	-8.47958	2.26008e-17	2.26008e-16
j_call_leftmostTRAJ36*01	-1.59284	1.00759	-1.58084	0.113915	0.271817
j_call_leftmostTRAJ37*01	-0.578757	1.0237	-0.565357	0.571831	0.997801
j_call_leftmostTRAJ37*02	-2.02598	0.732521	-2.76576	0.00567909	0.0197908
j_call_leftmostTRAJ38*01	-3.60942	0.717387	-5.03135	4.87041e-07	2.54589e-06
j_call_leftmostTRAJ39*01	-2.54124	0.318855	-7.9699	1.58805e-15	1.40482e-14
j_call_leftmostTRAJ4*01	-15.8642	671.316	-0.0236315	0.981147	0.999941
j_call_leftmostTRAJ40*01	-2.72281	1.00736	-2.70292	0.00687336	0.0229112
j_call_leftmostTRAJ41*01	-1.98672	1.01482	-1.95771	0.0502636	0.129895
j_call_leftmostTRAJ42*01	-1.99875	0.519698	-3.84599	0.000120067	0.000511398
j_call_leftmostTRAJ43*01	-16.1695	486.253	-0.0332533	0.973473	0.999941
j_call_leftmostTRAJ44*01	-17.9173	436.373	-0.0410597	0.967248	0.999941
j_call_leftmostTRAJ45*01	-1.18474	0.31692	-3.73831	0.000185261	0.000760895
j_call_leftmostTRAJ46*01	-0.902046	0.808006	-1.11639	0.264257	0.537869
j_call_leftmostTRAJ47*01	-16.4695	590.641	-0.0278842	0.977755	0.999941
j_call_leftmostTRAJ47*02	-1.76195	0.746614	-2.35992	0.0182786	0.0538986
j_call_leftmostTRAJ48*01	-1.66013	0.426467	-3.89274	9.91168e-05	0.000438401
j_call_leftmostTRAJ49*01	-4.0741	0.234814	-17.3503	1.96213e-67	5.01432e-66
j_call_leftmostTRAJ5*01	-18.1911	639.631	-0.02844	0.977311	0.999941
j_call_leftmostTRAJ50*01	0.0603485	0.292506	0.206315	0.836545	0.999941
j_call_leftmostTRAJ52*01	-2.29991	0.596451	-3.85598	0.000115265	0.000500207
j_call_leftmostTRAJ53*01	-0.122598	0.263598	-0.465094	0.641864	0.999941
j_call_leftmostTRAJ54*01	-1.27566	0.334119	-3.81798	0.00013455	0.000562663
j_call_leftmostTRAJ55*01	20.5321	17730.4	0.00115802	0.999076	0.999941
j_call_leftmostTRAJ56*01	-1.58655	0.597132	-2.65694	0.00788529	0.0259088
j_call_leftmostTRAJ57*01	-1.19982	0.474922	-2.52635	0.0115255	0.0363132
j_call_leftmostTRAJ58*01	-1.98397	0.341572	-5.80836	6.30887e-09	4.03066e-08
j_call_leftmostTRAJ59*01	-16.6156	10236.6	-0.00162315	0.998705	0.999941
j_call_leftmostTRAJ6*01	-3.66261	0.718299	-5.09901	3.41434e-07	1.82628e-06
j_call_leftmostTRAJ60*01	-1.41803	0.492757	-2.87774	0.00400533	0.0141727
j_call_leftmostTRAJ61*01	-5.53422	1.00527	-5.50519	3.6878e-08	2.23209e-07
j_call_leftmostTRAJ7*01	-16.1366	1043.73	-0.0154604	0.987665	0.999941
j_call_leftmostTRAJ8*01	-16.0733	752.671	-0.021355	0.982963	0.999941
j_call_leftmostTRAJ9*01	-2.65232	1.01671	-2.60872	0.00908806	0.0294402
j_call_leftmostTRBJ1-1*01	-0.557098	0.0900173	-6.18879	6.06289e-10	4.21225e-09
j_call_leftmostTRBJ1-2*01	0.231247	0.0928504	2.49053	0.0127551	0.0391157
j_call_leftmostTRBJ1-3*01	-0.978623	0.0902118	-10.8481	2.03697e-27	2.46581e-26
j_call_leftmostTRBJ1-4*01	-2.19051	0.114434	-19.1421	1.12675e-81	4.3192e-80
j_call_leftmostTRBJ1-5*01	-3.02684	0.147501	-20.5209	1.40224e-93	6.4503e-92
j_call_leftmostTRBJ1-6*01	-4.36762	0.345604	-12.6376	1.30948e-36	1.67323e-35
j_call_leftmostTRBJ1-6*02	-4.48787	0.178164	-25.1896	5.21134e-140	2.99652e-138
j_call_leftmostTRBJ2-1*01	-4.29224	0.138169	-31.0652	7.11756e-212	8.18519e-210
j_call_leftmostTRBJ2-2*01	-0.754288	0.117058	-6.44369	1.16606e-10	8.65143e-10
j_call_leftmostTRBJ2-2P*01	8.91752	1.0516	8.47993	2.25336e-17	2.26008e-16
j_call_leftmostTRBJ2-3*01	1.62862	0.0875509	18.602	3.09363e-77	1.01648e-75
j_call_leftmostTRBJ2-4*01	0.424017	0.106647	3.9759	7.01138e-05	0.0003162
j_call_leftmostTRBJ2-5*01	1.43323	0.0896617	15.9849	1.6292e-57	3.12264e-56
j_call_leftmostTRBJ2-6*01	1.42772	0.110217	12.9537	2.23857e-38	3.02865e-37
j_call_leftmostTRBJ2-7*01	-4.03402	0.250755	-16.0875	3.12392e-58	6.53182e-57
j_call_leftmostTRBJ2-7*02	-3.70195	0.589223	-6.28276	3.32608e-10	2.39062e-09
j_call_leftmostTRDJ1*01	-8.36967	1.004	-8.33635	7.66171e-17	7.34247e-16
j_call_leftmostTRDJ2*01	-19.391	543.513	-0.0356773	0.97154	0.999941
j_call_leftmostTRDJ3*01	-19.6001	261.324	-0.0750033	0.940212	0.999941
j_call_leftmostTRDJ4*01	-20.2991	1436.12	-0.0141347	0.988723	0.999941
j_call_leftmostTRGJ1*01	-18.2847	745.223	-0.0245359	0.980425	0.999941
j_call_leftmostTRGJ2*01	-17.8693	474.431	-0.0376647	0.969955	0.999941
j_call_leftmostTRGJP*01	0.737696	0.208723	3.53434	0.000408802	0.00162111
j_call_leftmostTRGJP1*01	-2.78478	0.102941	-27.0522	3.60306e-161	2.76235e-159
j_call_leftmostTRGJP2*01	-1.45079	0.170774	-8.49538	1.97289e-17	2.16078e-16

## Sheet: Supplementary Table 3
	Estimate	Std. Error	z value	Pr(>|z|)	adj_pval
(Intercept)	-0.318758	0.618088	-0.515717	0.606052	0.999527
celltypeCD16+ NK cells	0.629621	0.520191	1.21037	0.226139	0.652719
celltypeClassical monocytes	-0.0137125	1.34825	-0.0101706	0.991885	0.999527
celltypeDC1	1.17232	1.13544	1.03248	0.301847	0.833361
celltypeDC2	-1.3395	0.882626	-1.51763	0.129109	0.40992
celltypeIntermediate macrophages	-14.3242	723.576	-0.0197963	0.984206	0.999527
celltypeMAIT cells	0.0650662	0.532488	0.122193	0.902746	0.999527
celltypeMegakaryocyte precursor	4.41262	5.36576	0.822366	0.410869	0.999527
celltypeMemory B cells	1.18216	0.567315	2.08378	0.0371801	0.134911
celltypeNaive B cells	1.16907	0.517043	2.26107	0.0237548	0.0942769
celltypeNon-classical monocytes	-13.3433	802.253	-0.0166323	0.98673	0.999527
celltypepDC	2.03179	0.875033	2.32195	0.0202355	0.0856636
celltypePlasma cells	1.10695	3.52233	0.314267	0.753318	0.999527
celltypeRegulatory T cells	-0.0630015	0.514628	-0.122421	0.902565	0.999527
celltypeTcm/Naive cytotoxic T cells	0.45269	0.51952	0.871361	0.383557	0.999527
celltypeTcm/Naive helper T cells	-0.142951	0.495449	-0.288529	0.772942	0.999527
celltypeTem/Effector helper T cells	0.13537	0.499911	0.270788	0.786554	0.999527
celltypeTem/Temra cytotoxic T cells	0.0686979	0.495338	0.138689	0.889696	0.999527
celltypeTem/Trm cytotoxic T cells	0.0357315	0.497294	0.0718519	0.94272	0.999527
v_gene_presentTrue	-5.01874	0.173457	-28.9336	4.51091e-184	5.72885e-182
conditiontreated	-0.0501572	0.0944495	-0.531047	0.595386	0.999527
j_call_leftmostIGHJ2*01	-1.93476	0.743964	-2.60061	0.00930581	0.0422085
j_call_leftmostIGHJ3*01	-17.9532	10997	-0.00163256	0.998697	0.999527
j_call_leftmostIGHJ3*02	-3.71511	1.08056	-3.43813	0.000585744	0.00354236
j_call_leftmostIGHJ4*01	-17.3355	29232.4	-0.000593023	0.999527	0.999527
j_call_leftmostIGHJ4*02	-5.09681	1.06533	-4.78425	1.71631e-06	2.17971e-05
j_call_leftmostIGHJ4*03	-18.0275	11899.6	-0.00151497	0.998791	0.999527
j_call_leftmostIGHJ5*01	-18.122	29232.4	-0.000619927	0.999505	0.999527
j_call_leftmostIGHJ5*02	-19.854	1187.84	-0.0167143	0.986665	0.999527
j_call_leftmostIGHJ6*01	-17.4107	29232.4	-0.000595596	0.999525	0.999527
j_call_leftmostIGHJ6*02	-20.5704	1244.01	-0.0165355	0.986807	0.999527
j_call_leftmostIGHJ6*03	-20.8318	1250.39	-0.0166602	0.986708	0.999527
j_call_leftmostIGHJ6*04	-20.2218	5527.39	-0.00365847	0.997081	0.999527
j_call_leftmostIGKJ1*01	-4.81928	1.06784	-4.51311	6.38836e-06	7.37565e-05
j_call_leftmostIGKJ2*01	-3.07277	1.13544	-2.70625	0.00680481	0.0345684
j_call_leftmostIGKJ2*02	-18.3859	2805.21	-0.0065542	0.994771	0.999527
j_call_leftmostIGKJ2*03	-17.9258	16791.4	-0.00106756	0.999148	0.999527
j_call_leftmostIGKJ2*04	-17.5688	6460.44	-0.00271943	0.99783	0.999527
j_call_leftmostIGKJ3*01	-17.7866	2025.77	-0.00878014	0.992995	0.999527
j_call_leftmostIGKJ4*01	-3.26945	1.1162	-2.9291	0.00339947	0.0179889
j_call_leftmostIGKJ4*02	-17.7887	6334.66	-0.00280815	0.997759	0.999527
j_call_leftmostIGKJ5*01	-19.0481	2166.81	-0.00879086	0.992986	0.999527
j_call_leftmostIGLJ1*01	-20.8432	1947.61	-0.010702	0.991461	0.999527
j_call_leftmostIGLJ3*01	-19.5849	1175.49	-0.016661	0.986707	0.999527
j_call_leftmostIGLJ3*02	-18.3488	1164.4	-0.0157582	0.987427	0.999527
j_call_leftmostIGLJ5*01	-17.967	14546.7	-0.00123513	0.999015	0.999527
j_call_leftmostIGLJ6*01	-17.7159	6012.25	-0.00294664	0.997649	0.999527
j_call_leftmostIGLJ7*01	-20.5699	8188.45	-0.00251207	0.997996	0.999527
j_call_leftmostTRAJ10*01	-1.37931	0.865815	-1.59308	0.111142	0.361923
j_call_leftmostTRAJ11*01	2.26372	0.563648	4.01619	5.91455e-05	0.000536534
j_call_leftmostTRAJ12*01	1.33554	0.507132	2.63351	0.00845071	0.0397497
j_call_leftmostTRAJ13*01	-16.6805	3461.83	-0.0048184	0.996155	0.999527
j_call_leftmostTRAJ13*02	-16.6375	3747.55	-0.00443958	0.996458	0.999527
j_call_leftmostTRAJ14*01	-19.7596	14684.8	-0.00134559	0.998926	0.999527
j_call_leftmostTRAJ15*01	-0.184374	1.07888	-0.170893	0.864308	0.999527
j_call_leftmostTRAJ16*01	-18.328	3218.69	-0.00569425	0.995457	0.999527
j_call_leftmostTRAJ16*02	-18.2441	3527.33	-0.00517222	0.995873	0.999527
j_call_leftmostTRAJ17*01	-16.5522	3223.14	-0.00513542	0.995903	0.999527
j_call_leftmostTRAJ18*01	-2.57802	0.639616	-4.03058	5.56405e-05	0.000536534
j_call_leftmostTRAJ2*01	-16.7333	5927.82	-0.00282285	0.997748	0.999527
j_call_leftmostTRAJ20*01	-16.6836	1995.4	-0.008361	0.993329	0.999527
j_call_leftmostTRAJ21*01	-0.38422	1.11894	-0.343378	0.731314	0.999527
j_call_leftmostTRAJ22*01	-17.339	1597.55	-0.0108535	0.99134	0.999527
j_call_leftmostTRAJ23*01	-17.3549	1861.47	-0.00932324	0.992561	0.999527
j_call_leftmostTRAJ24*02	-17.1573	2491.22	-0.00688713	0.994505	0.999527
j_call_leftmostTRAJ25*01	-16.7042	7496.93	-0.00222814	0.998222	0.999527
j_call_leftmostTRAJ26*01	0.187066	0.754779	0.247843	0.804256	0.999527
j_call_leftmostTRAJ27*01	-2.04617	1.18628	-1.72485	0.0845538	0.282588
j_call_leftmostTRAJ28*01	3.14259	0.45323	6.93377	4.09784e-12	1.73475e-10
j_call_leftmostTRAJ29*01	2.35113	0.490718	4.7912	1.65785e-06	2.17971e-05
j_call_leftmostTRAJ3*01	-16.6592	2330.12	-0.00714949	0.994296	0.999527
j_call_leftmostTRAJ30*01	0.940686	0.701304	1.34134	0.17981	0.531068
j_call_leftmostTRAJ31*01	0.498368	0.811679	0.613997	0.539218	0.999527
j_call_leftmostTRAJ32*01	-16.705	16576.4	-0.00100776	0.999196	0.999527
j_call_leftmostTRAJ32*02	-2.78473	0.639032	-4.35774	1.31414e-05	0.00013908
j_call_leftmostTRAJ33*01	-0.894568	0.798234	-1.12068	0.262422	0.740614
j_call_leftmostTRAJ34*01	-1.08524	1.10959	-0.978059	0.328045	0.886419
j_call_leftmostTRAJ35*01	-3.67609	0.69798	-5.26676	1.38855e-07	2.51923e-06
j_call_leftmostTRAJ36*01	-16.6915	1980.31	-0.00842875	0.993275	0.999527
j_call_leftmostTRAJ37*01	-16.5088	8350.16	-0.00197707	0.998423	0.999527
j_call_leftmostTRAJ37*02	-0.82279	1.07454	-0.765717	0.443845	0.999527
j_call_leftmostTRAJ38*01	-3.81014	1.07866	-3.5323	0.000411969	0.00275369
j_call_leftmostTRAJ39*01	-2.16544	0.710703	-3.04689	0.00231222	0.0127675
j_call_leftmostTRAJ4*01	-17.4086	2370.84	-0.00734277	0.994141	0.999527
j_call_leftmostTRAJ40*01	-16.6948	1676.22	-0.00995978	0.992053	0.999527
j_call_leftmostTRAJ41*01	0.597461	0.812745	0.735116	0.462269	0.999527
j_call_leftmostTRAJ42*01	-2.09388	1.10124	-1.90138	0.0572528	0.201975
j_call_leftmostTRAJ43*01	-1.58676	1.09985	-1.4427	0.149106	0.461865
j_call_leftmostTRAJ44*01	-3.05624	0.815973	-3.74552	0.000180019	0.0014289
j_call_leftmostTRAJ45*01	-1.45337	0.836635	-1.73716	0.0823584	0.282588
j_call_leftmostTRAJ46*01	-0.277935	0.974932	-0.285082	0.775582	0.999527
j_call_leftmostTRAJ47*01	-17.8376	3403.41	-0.00524111	0.995818	0.999527
j_call_leftmostTRAJ47*02	-18.1587	2782.83	-0.00652527	0.994794	0.999527
j_call_leftmostTRAJ48*01	-16.6301	1749.07	-0.00950794	0.992414	0.999527
j_call_leftmostTRAJ49*01	-1.50221	0.658077	-2.28272	0.0224469	0.0919599
j_call_leftmostTRAJ5*01	-20.3849	1968.77	-0.0103541	0.991739	0.999527
j_call_leftmostTRAJ50*01	1.64114	0.762085	2.15348	0.0312807	0.116843
j_call_leftmostTRAJ52*01	-2.7753	1.0971	-2.52966	0.0114172	0.0499996
j_call_leftmostTRAJ53*01	0.463016	0.723093	0.640328	0.52196	0.999527
j_call_leftmostTRAJ54*01	-1.53585	1.12804	-1.36152	0.173349	0.524176
j_call_leftmostTRAJ56*01	0.144964	1.07732	0.13456	0.89296	0.999527
j_call_leftmostTRAJ57*01	-16.6843	2222.91	-0.00750561	0.994011	0.999527
j_call_leftmostTRAJ58*01	-17.1058	2276.35	-0.00751461	0.994004	0.999527
j_call_leftmostTRAJ6*01	-20.0964	1702.23	-0.0118059	0.99058	0.999527
j_call_leftmostTRAJ60*01	-20.5804	11617.5	-0.0017715	0.998587	0.999527
j_call_leftmostTRAJ61*01	-18.7896	8334.17	-0.00225453	0.998201	0.999527
j_call_leftmostTRAJ7*01	-17.8507	3516.44	-0.00507637	0.99595	0.999527
j_call_leftmostTRAJ8*01	-16.6638	3002.22	-0.00555049	0.995571	0.999527
j_call_leftmostTRAJ9*01	-0.698389	0.896994	-0.778588	0.436223	0.999527
j_call_leftmostTRBJ1-1*01	-1.2715	0.400633	-3.17372	0.00150497	0.00868778
j_call_leftmostTRBJ1-2*01	0.0406925	0.399367	0.101892	0.918842	0.999527
j_call_leftmostTRBJ1-3*01	-1.08317	0.406965	-2.66159	0.00777736	0.0379894
j_call_leftmostTRBJ1-4*01	-1.55107	0.427731	-3.62629	0.000287526	0.00214799
j_call_leftmostTRBJ1-5*01	-4.63556	0.69419	-6.67765	2.42805e-11	7.70904e-10
j_call_leftmostTRBJ1-6*01	-3.26013	0.592171	-5.50538	3.68367e-08	7.79709e-07
j_call_leftmostTRBJ1-6*02	-21.2329	29232.4	-0.000726347	0.99942	0.999527
j_call_leftmostTRBJ2-1*01	-4.99392	0.621806	-8.03131	9.6437e-16	6.12375e-14
j_call_leftmostTRBJ2-2*01	-1.6727	0.483547	-3.45923	0.000541721	0.00343993
j_call_leftmostTRBJ2-2P*01	29.1086	876.59	0.0332066	0.97351	0.999527
j_call_leftmostTRBJ2-3*01	2.32582	0.385294	6.0365	1.57495e-09	4.00038e-08
j_call_leftmostTRBJ2-4*01	0.0869091	0.410522	0.211704	0.832338	0.999527
j_call_leftmostTRBJ2-5*01	1.36714	0.385799	3.54366	0.000394617	0.00275369
j_call_leftmostTRBJ2-6*01	0.909185	0.417779	2.17623	0.029538	0.113676
j_call_leftmostTRBJ2-7*01	-5.59488	1.06783	-5.23948	1.6103e-07	2.55636e-06
j_call_leftmostTRBJ2-7*02	-19.634	12339.6	-0.00159114	0.99873	0.999527
j_call_leftmostTRDJ1*01	-0.310863	1.47768	-0.210372	0.833377	0.999527
v_gene_presentTrue:conditiontreated	0.761393	0.19353	3.93425	8.34584e-05	0.000706614

## Sheet: Supplementary Table 4
	genes	sequence	effect
1	TRAJ12	GGTCAGGCCTGGTAAGTAAGG	increase
2	TRAJ28	GGTCATACCAAGTAAGTTCTT	increase
3	TRAJ29	TGTGATTGCAAGTAAGTGTTT	increase
4	TRBJ1-2	AACCGTTGTAGGTAAGGCTGG	increase
5	TRBJ2-2P	CCTGGTTCTGGGTGCTGGGAG	increase
6	TRBJ2-3	GACAGTGCTCGGTAAGCGGGG	increase
7	TRBJ2-4	CTCAGTGCTGGGTAAGCTGGG	increase
8	TRBJ2-5	CCTGGTGCTCGGTGAGCGCGG	increase
9	TRBJ2-6	GACCGTGCTGGGTGAGTTTTC	increase
10	TRGJP	TATCATTACAGGTAAGTTTTC	increase
11	IGHJ2	TGTCTCCTCAGGTGAGTCCCA	decrease
12	IGHJ3	CGTCTCTTCAGGTAAGATGGC	decrease
13	IGHJ4	CGTCTCCTCAGGTGAGTCCTC	decrease
14	IGHJ5	CGTCTCCTCAGGTGAGTCCTC	decrease
15	IGHJ6	CGTCTCCTCAGGTAAGAATGG	decrease
16	IGKJ1	GGAAATCAAACGTGAGTAGAA	decrease
17	IGKJ2	GGAGATCAAACGTAAGTACTT	decrease
18	IGKJ3	GGATATCAAACGTAAGTACAT	decrease
19	IGKJ4	GGAGATCAAACGTAAGTGCAC	decrease
20	IGKJ5	GGAGATTAAACGTAAGTAATT	decrease
21	TRAJ10	AGTGGAACTCAGTAAGTATGA	decrease
22	TRAJ18	TGTCTGGCCTGGTGAGTGAGT	decrease
23	TRAJ22	TGTTTTACCTGGTAGGCTGCC	decrease
24	TRAJ27	TGTGAAGCCAAGTAAGTTGTG	decrease
25	TRAJ32	TGTCCAGCCAAGTACGTAAGT	decrease
26	TRAJ34	AGTCTTTCCAAGTAAGTACTA	decrease
27	TRAJ35	TGTTTTACCACGTAAGTATAT	decrease
28	TRAJ37	AAAACCAGGTAGGTCTGGATG	decrease
29	TRAJ38	AGTAAATCCGAGTGAGTCTTC	decrease
30	TRAJ39	GGTCAAACCCCGTGAGTATCT	decrease
31	TRAJ40	GGTTTTAGCAAGTGAGTATTA	decrease
32	TRAJ42	TGTTAAACCAAGTAAGTGTTG	decrease
33	TRAJ45	CATCCAGCCCTGTAAGTGCTT	decrease
34	TRAJ48	CATCATACCCAGTAAGTTCTT	decrease
35	TRAJ49	GGTCATTCCAAGTAAGTCAAA	decrease
36	TRAJ52	TGTCCATCCAAGTAAGTGTAA	decrease
37	TRAJ54	TATCAACCCAAGTAAGTATGA	decrease
38	TRAJ56	TGTTAGACCAGGTATGTTTTA	decrease
39	TRAJ57	AGTAAACCCATGTAAGTCTGA	decrease
40	TRAJ58	AGTGAATCCTGGTAAGTGGAG	decrease
41	TRAJ6	TGTTCATCCGTGTAAGTATTA	decrease
42	TRAJ60	TGTGAGCCTGGGTGAGTACCT	decrease
43	TRAJ61	CATGAAACTCAGCAAGTAATA	decrease
44	TRAJ9	TGTTAAAGCAAGTAAGTTCCA	decrease
45	TRBJ1-1	CACAGTTGTAGGTAAGACATT	decrease
46	TRBJ1-3	CACTGTTGTAGGTGAGTAAGT	decrease
47	TRBJ1-4	CTCTGTCTTGGGTATGTAAAA	decrease
48	TRBJ1-5	CTCCATCCTAGGTAAGTTGCA	decrease
49	TRBJ1-6	CACTGTGACAGGTATGGGGGC	decrease
50	TRBJ2-1	CACCGTGCTAGGTAAGAAGGG	decrease
51	TRBJ2-2	GACCGTACTGGGTAAGGAGGC	decrease
52	TRBJ2-7	CACGGTCACAGGTGAGATTCG	decrease
53	TRDJ1	TGTGGAACCAAGTAAGTAACT	decrease
54	TRGJP1	AACTTCACCTGGTAAGTAACT	decrease
55	TRGJP2	AACTTCGCCTGGTAAGTAATT	decrease

## Sheet: Supplementary Table 5
	CD4+T_n	CD4+T_l	CD4+T_p	CD8+T_n	CD8+T_l	CD8+T_p	MAIT_n	MAIT_l	MAIT_p
0	TRAV9-2	1.58038	1.65409e-09	TRBV27	1.37452	4.85156e-07	TRAV1-2	5.11543	0.000137747
1	TRAV2	1.56302	5.27399e-09	TRAV14/DV4	1.3228	8.17565e-06	TRAJ33	4.5556	0.000231671
2	TRAV26-1	1.065	1.72628e-08	TRAV19	1.35017	1.04161e-05	TRBV6-4	4.7739	0.000703799
3	TRBV5-1	0.877222	9.44352e-08	TRBV4-1	1.83659	1.04161e-05	TRBJ2-6	2.3992	0.00452022
4	TRAJ37	0.754852	1.64928e-07	TRAV12-2	1.05458	0.00165935	TRBV20-1	1.03127	0.0164201
5	TRAJ54	1.16156	2.17866e-07	TRBV13	1.90658	0.00188604	TRBV6-1	1.38075	0.0387523
6	TRBV7-2	1.17832	2.53061e-07	TRAJ26	0.784403	0.0125739	TRBV6-2	1.31617	0.0605948
7	TRBV18	1.09158	2.86727e-07	TRBJ2-7	0.472109	0.0161013	TRBJ2-3	0.51793	0.167657
8	TRBJ1-4	0.9549	7.03129e-07	TRAV5	1.11104	0.0285757	TRAJ12	2.69872	0.255614
9	TRAV8-4	0.966618	8.45946e-07	TRAJ28	0.750397	0.0441899	TRBJ2-2	0.66801	0.298168
10	TRBV10-3	1.19248	9.84273e-07	TRBV7-8	1.10028	0.0562039	TRBV4-2	2.34723	0.400952
11	TRAJ44	0.946486	2.32737e-06	TRBJ2-1	0.255354	0.0568471	TRBJ2-1	0.39748	0.421481
12	TRAV36/DV7	1.41876	2.32737e-06	TRAV1-2	-1.56038	0.0592968	TRBV25-1	2.59238	0.644687
13	TRBV2	0.70135	3.03102e-06	TRAJ30	0.698614	0.0780608	TRBV15	0.620434	0.698374
14	TRBJ2-5	0.524633	3.03102e-06	TRAJ43	0.828089	0.0780608	TRBV10-1	1.67479	0.698501
15	TRAJ56	1.39928	3.53246e-06	TRAJ45	0.860344	0.0975066	TRAV10	0.695192	0.703546
16	TRBV30	1.12457	5.70708e-06	TRBV7-9	0.607475	0.111835	TRAV7	1.12279	0.763256
17	TRBJ1-6	0.785388	6.05782e-06	TRAJ34	0.968481	0.174869	TRBV6-5	1.1249	0.768178
18	TRAJ52	0.93277	7.63142e-06	TRBV9	0.789267	0.214481	TRBV6-9	3.32086	0.837789
19	TRAJ22	1.01926	9.97197e-06	TRBV29-1	0.318891	0.277934	TRBV4-3	1.49823	0.841677
20	TRAV23/DV6	1.70012	1.37431e-05	TRAV1-1	0.769301	0.289702	TRAJ18	0.638841	0.841677
21	TRAJ48	0.756253	2.21843e-05	TRAJ24	0.626225	0.530839	TRBV5-7	-13.1646	0.954893
22	TRAJ32	0.762163	4.12572e-05	TRAJ50	1.59795	0.623674	TRAV9-1	-16.0567	0.915653
23	TRAJ23	1.05633	4.12572e-05	TRAV24	0.46049	0.640376	TRAJ61	-14.5972	0.915653
24	TRAV16	0.149411	5.38916e-05	TRAJ35	0.596537	0.640376	TRAV18	-17.8145	0.841677
25	TRAV8-6	0.852665	5.38916e-05	TRAV27	0.947184	0.693012	TRBV7-4	-16.5123	0.81288
26	TRAJ57	0.481216	8.76824e-05	TRBV10-2	0.719126	0.703351	TRAJ25	-18.0564	0.81288
27	TRAJ17	1.00853	9.9871e-05	TRAJ20	0.188769	0.707441	TRBV6-8	-15.9702	0.77809
28	TRAV13-2	0.895612	9.9871e-05	TRAV21	0.200324	0.708229	TRBV6-7	-17.5657	0.748266
29	TRBV12-3	0.515071	0.000168277	TRAV18	4.61113	0.730424	TRAV25	-0.0076961	0.611222
30	TRAV13-1	0.361754	0.000173981	TRAV17	0.379547	0.732115	TRBV28	-0.130833	0.495213
31	TRAV41	1.08818	0.000180007	TRBV6-9	0.508372	0.732115	TRBV11-1	1.36238	0.490325
32	TRAJ53	0.758871	0.000219065	TRBV7-6	0.347729	0.763004	TRAJ27	0.208542	0.416848
33	TRBV3-1	0.561766	0.000219065	TRAJ25	2.63713	0.781609	TRAJ20	0.824958	0.270568
34	TRAJ39	0.534798	0.000361323	TRBV4-3	-0.0904427	0.855276	TRAJ10	-0.445326	0.230772
35	TRBJ1-3	0.511835	0.000671365	TRAJ41	0.315052	0.857193	TRBV19	-0.539942	0.21983
36	TRAV34	1.48711	0.00081499	TRBV5-6	0.495144	0.857193	TRAJ43	0.282031	0.206858
37	TRAV6	1.00506	0.000830044	TRAJ15	0.0951017	0.880939	TRAJ30	0.362226	0.19443
38	TRBV6-6	0.646212	0.00146507	TRBV14	1.24831	0.947312	TRBJ2-5	0.236336	0.193644
39	TRBJ1-5	0.523937	0.00146507	TRAV38-2/DV8	0.442205	0.94742	TRBV14	0.564541	0.186153
40	TRAV22	0.70776	0.00179142	TRAV9-1	0.56723	0.963343	TRBJ1-1	-0.0875883	0.183198
41	TRAV20	0.494326	0.00179142	TRAJ8	0.871364	0.963485	TRBV16	-20.4099	0.160899
42	TRAJ13	0.506231	0.00179142	TRAV8-2	0.110769	0.963485	TRAJ16	0.083269	0.146793
43	TRAV8-1	0.656002	0.00179142	TRAJ4	0.333584	0.963485	TRAV4	-0.718355	0.146793
44	TRBV7-3	0.888112	0.00195614	TRAV3	0.162953	0.975709	TRAJ46	-20.2387	0.116702
45	TRAJ3	0.666716	0.00196891	TRAV30	0.154527	0.966579	TRBV12-5	-2.00649	0.104291
46	TRBV20-1	0.240264	0.00217868	TRBV6-8	-0.155839	0.963485	TRAJ38	-0.161064	0.0982197
47	TRAJ38	-0.1273	0.00234588	TRAV26-2	0.433782	0.963343	TRBV12-4	-0.398966	0.0769246
48	TRAJ40	0.558694	0.00252531	TRBV5-7	-13.6767	0.947312	TRBV30	-0.87015	0.072169
49	TRAV40	1.90681	0.00312128	TRBJ2-2	0.132771	0.947312	TRAV20	-0.870454	0.0637728
50	TRAJ31	0.518595	0.00312128	TRAV7	0.0565169	0.947021	TRAV1-1	-1.13921	0.0584226
51	TRAJ49	0.506743	0.00357939	TRBV12-4	0.0272493	0.946937	TRAJ35	-0.248245	0.0571755
52	TRAV8-3	0.188811	0.0036536	TRAJ21	0.0779232	0.943581	TRAV23/DV6	-1.16762	0.0526313
53	TRAJ29	0.283843	0.00382666	TRAJ47	0.115251	0.887838	TRAV6	-1.24745	0.0499183
54	TRAJ58	0.275565	0.00437919	TRAJ61	-15.1094	0.880939	TRAV38-1	-0.60875	0.0458611
55	TRAJ36	0.387664	0.00506658	TRBJ1-2	0.132006	0.857193	TRAV40	-20.7963	0.0455519
56	TRAJ9	0.374907	0.00563905	TRAV29/DV5	0.0456622	0.857193	TRAJ11	-1.02135	0.0411317
57	TRBV5-5	0.501334	0.00627004	TRBV11-2	0.0199992	0.851479	TRBV11-3	-0.210545	0.0401991
58	TRAV39	0.21166	0.00629689	TRAJ5	0.321222	0.781609	TRAV13-2	-0.895792	0.0399238
59	TRAV12-3	0.248509	0.00629689	TRBV4-2	-0.543027	0.776842	TRBJ1-6	-0.334159	0.0396524
60	TRAJ6	0.0857079	0.00674709	TRAV12-1	0.0166847	0.732994	TRAV17	-0.695082	0.0372583
61	TRAJ42	0.238934	0.00703249	TRAJ42	0.251453	0.732115	TRBV7-7	-2.98484	0.0358138
62	TRAV35	0.526798	0.00799285	TRBV10-1	0.235468	0.732115	TRAJ34	-0.61597	0.0306297
63	TRBV7-7	0.0416173	0.00981126	TRBV6-7	-0.0476511	0.732115	TRAJ7	-0.735302	0.0306297
64	TRAJ10	0.0505675	0.00981126	TRAJ7	0.00464067	0.732115	TRAJ3	-1.22343	0.0306297
65	TRBV12-5	0.467342	0.0100129	TRAV4	0.442949	0.726338	TRAJ9	-0.765866	0.0305052
66	TRBV11-2	0.496668	0.0104575	TRAJ33	-1.55818	0.725575	TRAV2	-1.33433	0.0305052
67	TRBV11-1	0.227347	0.0115331	TRAJ6	0.415416	0.703351	TRAV19	-1.18219	0.0290903
68	TRAJ5	0.184312	0.0156946	TRBV5-8	0.435036	0.703351	TRBV3-1	-0.745096	0.0279248
69	TRBJ2-4	-0.637812	0.0156946	TRAJ12	-0.887616	0.701125	TRBV5-8	-2.3152	0.0258916
70	TRBJ1-2	0.214917	0.0170889	TRBV7-4	-17.0245	0.697065	TRBJ1-3	-0.659463	0.0208364
71	TRAV12-1	0.334742	0.0206911	TRBV11-3	0.809464	0.685608	TRBV24-1	-1.58316	0.0192611
72	TRAV38-2/DV8	0.0542574	0.021087	TRAJ49	-0.0644918	0.678216	TRAV39	-1.98057	0.0192611
73	TRBJ1-1	0.119611	0.0238202	TRAJ40	-0.0733657	0.647684	TRAJ17	-1.20699	0.015425
74	TRAV38-1	0.0482961	0.0253	TRAV12-3	0.21717	0.640376	TRAV22	-1.5065	0.0153113
75	TRBV5-4	-0.0677477	0.0255131	TRAJ16	0.0343324	0.640376	TRAJ28	0.08528	0.0151997
76	TRBV25-1	-0.674	0.0259966	TRBV5-4	0.467383	0.640376	TRBV7-3	-1.89001	0.0140075
77	TRAJ11	0.275263	0.0314731	TRBJ2-4	1.10827	0.613189	TRBV27	-0.777327	0.0136477
78	TRAJ47	0.307911	0.0323734	TRBV16	1.37375	0.602764	TRAJ57	-1.71444	0.0125645
79	TRAV29/DV5	0.338945	0.0349884	TRBV24-1	0.134449	0.598856	TRAV26-2	-1.55779	0.0124736
80	TRBV24-1	0.227093	0.0374148	TRAV35	-0.0785374	0.569424	TRAV21	-1.34154	0.0110421
81	TRAJ27	-0.205938	0.0551781	TRAJ36	0.0874257	0.559296	TRAV34	-21.3962	0.0107527
82	TRAJ46	-0.125635	0.055984	TRBV19	-0.0202614	0.480021	TRAV8-4	-1.46282	0.010072
83	TRAV10	0.164983	0.0623548	TRBV28	-0.204573	0.476335	TRAV5	-0.664609	0.00924723
84	TRAJ21	0.330585	0.0705616	TRAJ58	0.212962	0.458627	TRAJ52	-1.3131	0.00900165
85	TRBV5-8	0.00742295	0.0709213	TRAJ11	-0.00910882	0.414689	TRBV13	-2.74876	0.00876267
86	TRBV6-1	0.0184223	0.0709213	TRAJ46	0.686413	0.388317	TRAV26-1	-0.565504	0.00853017
87	TRAJ8	-0.405546	0.0746353	TRAV38-1	0.135459	0.34205	TRBV6-6	-1.54868	0.00814001
88	TRBV11-3	-0.726714	0.0832507	TRBV5-5	-0.281925	0.334336	TRAJ50	-1.1346	0.0073114
89	TRAV30	0.361032	0.0832507	TRBV6-2	-0.00217879	0.334336	TRAV36/DV7	-2.65225	0.0068323
90	TRAJ4	0.0795025	0.0894361	TRAV8-1	-0.193775	0.289702	TRBV5-4	-1.83468	0.00664826
91	TRAJ18	0.239696	0.0894361	TRAJ31	-0.213304	0.277934	TRAV8-2	-1.70922	0.00660311
92	TRAJ7	0.20225	0.091582	TRAV25	0.128593	0.2763	TRAJ29	-1.24378	0.00616748
93	TRAV3	0.157407	0.103558	TRAV8-3	0.131223	0.258092	TRBV5-6	-2.02757	0.0061268
94	TRBV15	-0.0216308	0.104246	TRAJ29	0.0241356	0.249859	TRBV5-5	-0.869719	0.00526306
95	TRBJ2-6	-0.699973	0.111076	TRBJ1-5	-0.210349	0.224284	TRAV8-3	-1.28906	0.00512022
96	TRBV19	0.179848	0.112709	TRBV7-7	0.444225	0.216836	TRAJ15	-1.59816	0.00512022
97	TRAV25	-0.118395	0.122844	TRAJ39	-0.0825481	0.214481	TRAJ13	-1.34379	0.00454846
98	TRBV16	-0.812903	0.127573	TRAV39	0.197766	0.214481	TRAJ24	-1.83002	0.00354584
99	TRAV26-2	-0.0692566	0.138109	TRAJ27	0.138919	0.184403	TRAV3	-1.28732	0.00352378
100	TRAV8-2	0.266284	0.138109	TRAJ13	-0.191412	0.177975	TRBJ2-4	-2.66461	0.00350258
101	TRAJ16	-0.061203	0.138109	TRBJ1-1	-0.0971142	0.175962	TRAJ21	-1.99208	0.00340699
102	TRAJ41	0.117371	0.138109	TRBV6-5	-0.0464603	0.175962	TRAV24	-2.17969	0.00303491
103	TRAJ15	0.267922	0.177625	TRAJ9	-0.170675	0.168723	TRAJ31	-1.29324	0.00303491
104	TRBV7-6	0.136081	0.186487	TRBV12-5	-0.0623047	0.129429	TRAJ53	-1.51961	0.00300192
105	TRAV4	-0.224878	0.194285	TRBJ2-3	-0.132778	0.120269	TRAV30	-3.73096	0.00300192
106	TRBV28	0.232308	0.196714	TRBV6-6	-0.305849	0.120269	TRBV2	-1.69779	0.00271843
107	TRBV5-6	-0.075633	0.198852	TRBV7-3	-0.513164	0.118371	TRBV10-2	-3.37165	0.00264559
108	TRBV6-5	-0.470855	0.198852	TRAV22	-0.377929	0.104643	TRBV7-2	-1.87579	0.00246146
109	TRAV27	-0.593329	0.228919	TRBV12-3	-0.0789667	0.104643	TRBV29-1	-1.61842	0.00245094
110	TRBV10-2	-0.214318	0.2459	TRAV40	-1.34598	0.0894015	TRAJ56	-3.32939	0.0023864
111	TRBV12-4	0.0971148	0.266205	TRAJ18	-0.569158	0.0866381	TRBV7-6	-2.93718	0.00237759
112	TRAV24	-0.028244	0.32431	TRAJ3	-0.38401	0.0823749	TRAJ41	-2.20235	0.00237759
113	TRAV21	0.130978	0.392622	TRAV13-1	-0.0259527	0.0823749	TRAJ4	-1.98535	0.00236248
114	TRBJ2-3	-0.0786899	0.414312	TRAV34	-0.926055	0.0780608	TRBJ2-7	-0.721841	0.00225069
115	TRBV9	-0.322722	0.439298	TRAJ10	0.0896189	0.0780608	TRAV41	-2.69792	0.00219434
116	TRAJ24	-0.227236	0.439298	TRBV15	-0.253358	0.0780608	TRAV16	-2.31436	0.00209112
117	TRAJ50	-1.32401	0.440636	TRAV8-6	-0.378568	0.0780608	TRBV10-3	-2.08208	0.00199299
118	TRBV7-4	17.2548	0.503579	TRAV41	-0.638611	0.0780608	TRAV27	-1.4628	0.00189973
119	TRAV17	-0.166739	0.512542	TRAJ53	-0.428785	0.0762195	TRBJ1-5	-1.32449	0.00185409
120	TRBV6-7	0.608142	0.528026	TRAV20	-0.2738	0.0538845	TRAV29/DV5	-1.75176	0.00181022
121	TRBV14	-1.52425	0.560871	TRBJ1-3	-0.345621	0.0538845	TRBJ1-4	-1.57206	0.00176807
122	TRBV29-1	0.0531508	0.646107	TRAJ38	0.190167	0.0532864	TRBV18	-2.49484	0.00172763
123	TRAJ35	-0.499266	0.73663	TRBV11-1	-1.11215	0.0532864	TRAV35	-2.46173	0.00172763
124	TRBV7-9	-0.177343	0.759109	TRAJ23	-0.619377	0.0532864	TRAV13-1	-1.41216	0.00169152
125	TRAJ61	15.3397	0.823487	TRAV10	-0.512769	0.0501049	TRAJ32	-2.15776	0.00161629
126	TRBV6-4	-3.12385	0.830528	TRAJ48	-0.348229	0.0485935	TRAV12-1	-1.51905	0.00161629
127	TRAJ45	-0.420185	0.830984	TRAJ32	-0.349401	0.0441899	TRAV14/DV4	-0.712472	0.00161629
128	TRBV6-8	0.716291	0.850026	TRAV16	0.293651	0.0441899	TRAJ8	-2.57472	0.00161629
129	TRBV10-1	-1.13848	0.859467	TRAV6	-0.745883	0.0412364	TRBV7-8	-2.48019	0.0014549
130	TRBV5-7	13.907	0.911358	TRBV6-4	-1.67168	0.0270628	TRAJ58	-3.0345	0.0014549
131	TRAJ20	-0.529342	0.941545	TRBV3-1	-0.376967	0.0253348	TRAV9-2	-2.48738	0.00143728
132	TRBV6-2	-0.634515	0.950337	TRAJ22	-0.552439	0.0245629	TRAV8-1	-2.69505	0.00143728
133	TRAV9-1	-0.00677413	0.979468	TRAJ57	-0.109911	0.0209151	TRAJ47	-2.13052	0.001324
134	TRAV7	-0.574657	0.953193	TRAJ17	-0.758019	0.0209151	TRAJ22	-2.89622	0.00124117
135	TRAJ12	-1.03644	0.944474	TRBV25-1	-1.26199	0.0185241	TRAJ26	-2.1984	0.00119348
136	TRBV4-2	-0.975032	0.938589	TRAJ44	-0.484388	0.0150561	TRAJ23	-2.51948	0.00117767
137	TRAV1-1	-0.467459	0.91146	TRAV13-2	-0.706678	0.0110237	TRBV12-3	-2.30175	0.00102649
138	TRBV7-8	-0.64168	0.905178	TRAJ56	-0.918276	0.00713483	TRAJ36	-2.81096	0.000989802
139	TRAJ25	-2.0766	0.850026	TRBV2	-0.339997	0.0053557	TRAJ54	-2.42365	0.000820115
140	TRAJ34	-0.776703	0.823956	TRAJ52	-0.652311	0.00491693	TRAJ5	-3.38367	0.000772245
141	TRAV18	-4.05061	0.758387	TRBV6-1	-0.820579	0.00346085	TRAJ48	-2.1002	0.000766763
142	TRBV4-3	-0.680532	0.73663	TRBV10-3	-0.809836	0.00308343	TRAV12-2	-2.27541	0.000762781
143	TRBJ2-2	-0.39407	0.678811	TRBJ1-4	-0.628493	0.00251885	TRAJ45	-2.21182	0.000762781
144	TRBV6-9	-4.73041	0.594587	TRAV36/DV7	-0.987881	0.00224285	TRAV12-3	-2.62349	0.000762781
145	TRAJ26	-0.347546	0.524141	TRAJ54	-0.737509	0.00205796	TRAJ37	-2.6136	0.000703799
146	TRBJ2-7	-0.246907	0.472254	TRAJ37	-0.2981	0.0020365	TRBV7-9	-2.09041	0.000703799
147	TRAJ28	-0.765424	0.456313	TRAV23/DV6	-1.56141	0.00201988	TRAV8-6	-2.93174	0.000703799
148	TRAV5	-0.912878	0.429575	TRBV5-1	-0.457243	0.00201988	TRBV4-1	-3.24183	0.000703799
149	TRAJ30	-0.82196	0.259882	TRBV18	-0.65739	0.00183028	TRAJ44	-2.79121	0.000703799
150	TRAJ43	-0.923001	0.255314	TRBJ2-6	-0.936913	0.00183028	TRBJ1-2	-1.42387	0.000703799
151	TRAV12-2	-0.608081	0.214243	TRBJ1-6	-0.756061	0.00174238	TRAJ6	-3.23007	0.000658291
152	TRBV13	-1.4463	0.088975	TRBV7-2	-0.819318	0.00131689	TRAJ39	-2.50437	0.000658291
153	TRAJ33	-2.51762	0.0555774	TRAV8-4	-0.660045	0.00118878	TRBV5-1	-2.21219	0.000658291
154	TRBV4-1	-1.34031	0.0212657	TRBV30	-0.973257	0.00107992	TRAJ42	-2.9883	0.000481269
155	TRBJ2-1	-0.390038	0.011301	TRBJ2-5	-0.690658	0.000155904	TRBV9	-2.54529	0.000481269
156	TRAV14/DV4	-1.12203	0.00680546	TRAV26-1	-1.00084	3.63362e-05	TRBV11-2	-3.68721	0.000481269
157	TRAV19	-1.05057	0.00146507	TRAV9-2	-1.16838	2.89228e-05	TRAJ49	-2.34504	0.000425055
158	TRBV27	-1.1602	0.000162885	TRBV20-1	-0.811642	1.04161e-05	TRAJ40	-2.9883	0.000297055
159	TRAV1-2	-3.38378	3.03102e-06	TRAV2	-1.35318	7.43964e-06	TRAV38-2/DV8	-3.05934	0.000231671

## Sheet: Supplementary Table 6
	cor_tcr	pval_tcr	adjp_tcr	cor_gex	pval_gex	adjp_gex
TSPAN6	0.0020554	0.913863	0.967246	0.005182	0.785076	0.927161
DPM1	-2.88048e-05	0.998791	0.999652	0.0149437	0.431591	0.77859
SCYL3	-0.0151524	0.425186	0.749013	-0.0195967	0.302356	0.667012
C1orf112	0.0416215	0.0284284	0.188751	0.0196732	0.300472	0.665242
FGR	0.0602542	0.00150445	0.0235732	0.0388051	0.0410594	0.233818
CFH	0.0422903	0.0259764	0.180459	0.0258627	0.173425	0.517932
FUCA2	-0.0437498	0.0212518	0.162453	-0.0173202	0.361999	0.721637
GCLC	0.016678	0.380076	0.740651	-0.00953911	0.615656	0.883796
NFYA	-0.0186706	0.325783	0.70456	-0.0136648	0.472045	0.801949
STPG1	-0.0131424	0.48915	0.774694	-0.0312939	0.0995015	0.393923
NIPAL3	-0.0118022	0.534516	0.798081	-0.0192483	0.311034	0.674651
LAS1L	-0.00301821	0.873797	0.950836	0.00155786	0.934659	0.978866
ENPP4	-0.0314123	0.098226	0.396795	-0.014007	0.461019	0.797071
SEMA3F	-0.0116702	0.5391	0.800674	0.00623561	0.742792	0.914123
CFTR	-0.000511751	0.978514	0.991674	-0.00112541	0.952772	0.985859
ANKIB1	-0.0239577	0.207315	0.58655	-0.0169533	0.37226	0.728958
CYP51A1	-0.0123022	0.517347	0.78977	-0.00432172	0.820085	0.9413
KRIT1	-0.0356154	0.0608074	0.302184	-0.0252416	0.183987	0.532883
RAD52	0.0421883	0.0263379	0.181224	0.0182453	0.336925	0.698981
BAD	0.0547324	0.00394521	0.0498303	0.0160994	0.396826	0.750547
LAP3	-0.00680278	0.720338	0.886369	-0.0380442	0.0451946	0.246965
CD99	-0.088913	2.75314e-06	9.74906e-05	0.0119815	0.528327	0.836749
HS3ST1	-0.0077376	0.683857	0.870593	-0.017353	0.36109	0.721332
WNT16	0.0292044	0.124235	0.45029	-0.00345767	0.855611	0.953011
MAD1L1	-0.1305	5.30356e-12	4.06235e-10	-0.0637525	0.000783783	0.0151192
LASP1	0.0456757	0.0161731	0.139643	-0.00881144	0.642848	0.896163
SNX11	-0.0345917	0.0686119	0.324633	-0.0289674	0.127319	0.44756
M6PR	-0.0698448	0.000233096	0.00492316	-0.0756778	6.65369e-05	0.00190914
KLHL13	0.0187072	0.324835	0.704073	0.00395492	0.835125	0.946955
ICA1	-0.0437919	0.0211274	0.161967	-0.0442244	0.0198858	0.152515
DBNDD1	-0.0386007	0.0421374	0.242043	0.0272369	0.151677	0.48823
ALS2	0.00697973	0.71338	0.88337	0.0235557	0.215044	0.576606
CASP10	0.00658981	0.728742	0.889898	-0.0259918	0.171289	0.515815
CFLAR	-0.0388728	0.0407078	0.237096	-0.0373469	0.0492863	0.260318
TFPI	-0.128426	1.14739e-11	8.4969e-10	-0.0558592	0.00326158	0.0462346
NDUFAF7	-0.0745675	8.50656e-05	0.00205389	-0.0190423	0.316241	0.679674
RBM5	0.00589638	0.756328	0.900356	0.0119637	0.528941	0.83688
MTMR7	-0.00732819	0.699749	0.877555	0.00420068	0.825041	0.943693
ARF5	-0.0200393	0.291564	0.67278	-0.0688113	0.000288329	0.00671777
SARM1	-0.0279753	0.140881	0.480593	-0.025591	0.177988	0.524963
POLDIP2	0.0181223	0.340193	0.717491	-0.0182903	0.335735	0.698107
PLXND1	-0.0347313	0.067501	0.321851	-0.0245537	0.196232	0.550804
AK2	0.024472	0.197727	0.572165	-0.0122155	0.520304	0.833528
CD38	0.0897958	2.18877e-06	7.93963e-05	0.0139171	0.463903	0.798283
FKBP4	0.176687	7.10437e-21	1.20754e-18	0.122458	9.87649e-11	9.52787e-09
KDM1A	0.00281701	0.882147	0.954285	-0.0278604	0.142522	0.476862
RBM6	0.00418386	0.82573	0.930648	-0.0135693	0.475147	0.802941
CAMKK1	0.00925559	0.626191	0.842371	-0.00133016	0.944193	0.982546
RECQL	0.00183095	0.923238	0.970951	-0.00411023	0.828749	0.945123
VPS50	-0.00973959	0.608254	0.834314	-0.0106114	0.576535	0.862015
ARHGAP33	-0.0225767	0.234726	0.618116	-0.014158	0.456201	0.794091
NDUFAB1	-0.0521474	0.0060294	0.067465	-0.0257061	0.176044	0.522251
PDK4	-0.0154392	0.416473	0.74579	-0.0390429	0.0398349	0.22963
SLC22A16	-0.00701315	0.712069	0.88295	0.00719038	0.705129	0.914123
ZMYND10	0.0237728	0.210844	0.591374	0.000786277	0.966994	0.991246
ARX	0.0201845	0.288082	0.669353	0.0199568	0.293557	0.660095
SLC25A13	-0.0436355	0.0215928	0.163568	-0.0289357	0.127737	0.448289
ST7	0.0110228	0.561843	0.812249	0.0209672	0.269792	0.637121
CDC27	0.00521756	0.783638	0.912599	-0.00301223	0.874045	0.959297
SLC4A1	-0.0221226	0.244275	0.627187	-0.00825742	0.66388	0.904514
HCCS	0.00112951	0.9526	0.981017	0.00841427	0.657898	0.902453
DVL2	-0.0398024	0.0361291	0.219543	-0.0248797	0.190358	0.541886
UPF1	0.00523087	0.7831	0.91233	-0.0119567	0.52918	0.837056
SKAP2	0.0241789	0.203152	0.580754	0.0320114	0.0919756	0.375799
SLC25A5	0.115659	1.0139e-09	6.21826e-08	0.145578	1.33709e-14	2.11177e-12
MCUB	-0.143982	2.59772e-14	2.51965e-12	-0.0678804	0.000348353	0.00779617
HOXA11	0.0356838	0.0603138	0.301012	0.0188655	0.320756	0.684152
POLR2J	-0.022343	0.239606	0.622822	-0.0293069	0.122919	0.439804
DHX33	0.0272591	0.151342	0.501174	-0.00373752	0.844069	0.950124
MEOX1	0.0140967	0.458154	0.759541	-0.0204587	0.281582	0.648438
THSD7A	-0.0172651	0.36353	0.736343	-0.0475898	0.0122147	0.118648
LIG3	-0.0246765	0.194004	0.566844	0.0273819	0.149508	0.486111
RPAP3	-0.0114905	0.545365	0.804323	0.000232209	0.99025	0.996731
ACSM3	-0.0210566	0.267755	0.649078	-0.00574888	0.762238	0.91723
REXO5	-0.0445557	0.0189784	0.152365	-0.0269464	0.156092	0.495338
CIAPIN1	0.0387032	0.0415941	0.240042	0.0144324	0.447517	0.788886
SPPL2B	0.0458453	0.0157817	0.13732	0.00663931	0.726786	0.914123
FAM214B	-0.015749	0.407185	0.743387	0.0101225	0.594226	0.87309
PRKAR2B	-0.0164984	0.385227	0.740651	-0.00316782	0.867598	0.956972
MSL3	-0.148212	4.39302e-15	4.58492e-13	-0.0774431	4.4716e-05	0.0013855
CREBBP	0.0430252	0.0234947	0.171217	0.0120215	0.52695	0.836103
TSPOAP1	0.00198604	0.916759	0.968187	0.0414685	0.0290165	0.191656
PON1	-0.00211466	0.911389	0.965829	-0.014151	0.456422	0.794244
GCFC2	0.0315173	0.0971067	0.393759	0.000316686	0.986703	0.995291
WDR54	0.000404155	0.983031	0.993609	0.00361581	0.849085	0.951322
CROT	0.000999278	0.95806	0.982929	-0.0387009	0.0416061	0.235654
KMT2E	0.0662027	0.000486985	0.00924649	0.0182059	0.337971	0.700228
RHBDD2	-0.0184562	0.331371	0.709364	-0.0263441	0.165556	0.508287
SOX8	-0.00940405	0.620664	0.839612	0.010691	0.573681	0.860822
IBTK	-0.0349611	0.0657058	0.316762	-0.0150395	0.428645	0.775759
ZNF195	-0.00961441	0.612871	0.835776	-0.0113421	0.550569	0.850001
MYCBP2	-0.0429617	0.0237004	0.17236	-0.0416471	0.0283309	0.188903
FBXL3	0.00909826	0.63207	0.845555	0.0041691	0.826335	0.944089
ITGAL	-0.0315137	0.0971457	0.393768	-0.0491447	0.00965762	0.102169
PDK2	0.002151	0.909873	0.965453	-0.0118518	0.532801	0.839186
ITGA3	-0.0284335	0.134486	0.469424	-0.0413603	0.0294388	0.193001
ZFX	-0.0180123	0.343134	0.720029	-0.0257622	0.175103	0.520843
LAMP2	0.00870628	0.646819	0.853073	-0.00817471	0.667043	0.905646
ITGA2B	0.0401892	0.0343571	0.213055	0.0261534	0.168641	0.512756
GDE1	0.0268991	0.156819	0.510212	0.00187655	0.921332	0.974332
REX1BD	-0.0503251	0.00804709	0.0844803	-0.0943746	6.43533e-07	3.35823e-05
CRLF1	-0.00512645	0.787325	0.914089	0.00049714	0.979128	0.993116
OSBPL7	0.0146598	0.440393	0.751919	-0.0176046	0.35417	0.715446
TMEM98	0.0096183	0.612727	0.835652	-0.00340379	0.857837	0.95369
YBX2	-0.00140563	0.941032	0.977111	-0.0187848	0.322832	0.68566
MAP3K14	0.0214803	0.258243	0.640743	-0.00871852	0.646356	0.897566
TMEM132A	-0.0109623	0.563994	0.813395	-0.00145525	0.938954	0.98043
AP2B1	-0.0528324	0.00539747	0.0624514	-0.0373085	0.0495208	0.260761
ZNF263	0.0108246	0.5689	0.815885	0.00387397	0.838453	0.948225
SPATA20	-0.0433267	0.0225377	0.167002	-0.0784309	3.56694e-05	0.00111683
TNFRSF12A	-0.0417288	0.0280219	0.18794	-0.0330503	0.0818973	0.351436
MAP3K9	-0.00472451	0.803644	0.921527	0.00672836	0.723271	0.914123
RALA	0.00264851	0.889149	0.957463	-0.0118253	0.533717	0.839481
KDM7A	-0.0208657	0.272118	0.653071	-0.0290258	0.126553	0.446555
ETV1	-0.0164642	0.386215	0.740651	-0.0425444	0.0250937	0.175145
AGK	0.00846256	0.65606	0.857434	-0.00501157	0.79198	0.930143
ALDH3B1	-0.015817	0.405162	0.742852	-0.00503951	0.790847	0.929914
TTC22	0.00257453	0.892226	0.95827	0.011231	0.55448	0.851252
PHTF2	-0.0878426	3.62564e-06	0.000125158	-0.0766625	5.33628e-05	0.00158993
FARP2	0.0136941	0.471094	0.767003	-0.0396246	0.0369691	0.219856
GGCT	-0.0145992	0.442285	0.75262	-0.059555	0.00170728	0.0276999
DBF4	0.00350366	0.853712	0.943591	0.00114231	0.952064	0.985603
TBXA2R	0.0548639	0.00385922	0.0490566	0.0290268	0.126541	0.446555
IFRD1	0.038163	0.0445266	0.250842	-0.0369334	0.0518567	0.268412
LGALS14	-0.0169354	0.372764	0.740651	-0.0447373	0.0184964	0.146883
COX10	-0.0228871	0.228352	0.611484	-0.0172676	0.36346	0.722105
GTF2IRD1	0.00647537	0.733272	0.891563	-0.0264719	0.163513	0.504707
PAF1	-0.0354705	0.0618657	0.305276	-0.0110081	0.562367	0.854248
VPS41	-0.0375427	0.0481069	0.262492	-0.0311901	0.100629	0.39588
ARHGAP44	-0.0189018	0.319825	0.698721	-0.0316795	0.095398	0.384483
ELAC2	-0.00739839	0.697015	0.875722	-0.0161225	0.396149	0.74981
SCIN	0.03763	0.0475893	0.26085	0.0256044	0.177761	0.524467
ARSD	-0.0155279	0.413802	0.745279	-0.0399727	0.0353396	0.214648
PNPLA4	0.0300726	0.11343	0.428443	-0.00435824	0.81859	0.94072
ADIPOR2	0.0136769	0.471652	0.767327	0.00895335	0.637506	0.893807
CDKL3	0.00243133	0.898187	0.960525	0.00869654	0.647187	0.897967
PRSS21	0.0262545	0.166999	0.527992	0.0115261	0.54412	0.846119
MARK4	0.038932	0.040402	0.235935	0.0378161	0.0465003	0.251863
CCDC124	0.0304987	0.108406	0.418227	-0.032845	0.0838146	0.356329
CEACAM21	-0.0130158	0.493344	0.777251	-0.0727208	0.000127063	0.00327228
PAFAH1B1	-0.0463384	0.0146906	0.129794	-0.0318103	0.0940374	0.380995
KIAA0100	-0.016725	0.378733	0.740651	-0.00392699	0.836273	0.947436
GAS7	-0.0283575	0.13553	0.47132	0.0135371	0.476194	0.803273
TRAPPC6A	0.0268205	0.158035	0.511875	-0.019995	0.292634	0.659251
MATK	0.0615046	0.00119608	0.019656	-0.0226507	0.233195	0.600051
CD79B	-0.0627785	0.00094286	0.0159803	-0.0598479	0.00161945	0.0264673
SCN4A	0.0093319	0.623348	0.840503	0.0117439	0.53654	0.84137
ST7L	0.0128882	0.497593	0.779485	-0.0166451	0.381015	0.738057
TKTL1	0.0630555	0.000894813	0.0152967	0.0327916	0.0843197	0.357362
PAX6	0.0427071	0.0245422	0.17576	0.0274364	0.1487	0.485252
RPUSD1	0.0179772	0.344074	0.720164	0.00358278	0.850447	0.951773
LUC7L	0.036452	0.0549895	0.285102	0.0193818	0.307689	0.671639
CACNA2D2	0.0125561	0.508738	0.78675	0.0123076	0.517164	0.832727
BAIAP3	-0.00609095	0.748555	0.897129	-0.0144453	0.447113	0.788424
TSR3	-0.00957381	0.614371	0.836616	-0.0412924	0.0297063	0.193921
PIGQ	-0.0484767	0.010691	0.103585	-0.0444177	0.019352	0.15049
CRAMP1	0.0154715	0.4155	0.745689	0.0323761	0.0883305	0.36704
TEAD3	0.0439333	0.0207142	0.159692	0.0185952	0.327741	0.69074
DNAJC11	0.00589595	0.756346	0.900356	-0.00951636	0.616498	0.88427
MYLIP	0.00407643	0.830136	0.932455	-0.0565558	0.00289479	0.0422431
E2F2	0.01575	0.407154	0.743387	0.00260982	0.890758	0.964014
PSMB1	-0.0358426	0.059179	0.297177	0.011902	0.531067	0.838534
SYN1	-0.0183069	0.335295	0.713147	-0.0122932	0.517652	0.832727
JARID2	-0.0702174	0.000215742	0.00460018	0.00409962	0.829184	0.945123
CDKL5	-0.0215466	0.256777	0.639505	0.0176044	0.354175	0.715446
CAMK1G	-0.0154942	0.414817	0.745477	-0.000894252	0.962465	0.990149
CDK11A	0.00400277	0.83316	0.934117	0.0158825	0.40322	0.756574
NADK	-0.0244606	0.197935	0.572165	-0.0403888	0.0334726	0.208003
DLEC1	-0.0131068	0.490328	0.775311	-0.00742355	0.696036	0.914123
CYTH3	0.00372103	0.844748	0.939449	0.00460487	0.808519	0.936884
ADAM22	0.0330117	0.0822554	0.360159	0.0437206	0.0213384	0.158085
SYPL1	0.00868315	0.647694	0.853712	-0.00821986	0.665316	0.905015
CYB561	-0.0135379	0.47617	0.768655	-0.0444119	0.0193679	0.150513
SPAG9	-0.0138673	0.465503	0.762782	-0.0337927	0.0752584	0.333865
CELSR3	-0.00137977	0.942115	0.97751	-0.0251591	0.185426	0.535162
PLEKHG6	0.0236319	0.213564	0.594362	-0.00026495	0.988875	0.996412
SS18L2	-0.0272335	0.151727	0.501459	-0.0287315	0.130449	0.452941
MPND	-0.0363029	0.0559904	0.287834	-0.0512291	0.00698084	0.0821178
MGST1	-0.0126536	0.505453	0.784692	0.00603929	0.750616	0.914123
CRY1	0.0744111	8.80355e-05	0.00211228	0.01443	0.447595	0.788886
ST3GAL1	-0.0282765	0.136652	0.473282	-0.0727397	0.000126548	0.00326372
MMP25	0.0120803	0.524931	0.793801	0.0144563	0.446765	0.788177
IL32	0.00764027	0.687623	0.871954	0.0140089	0.460959	0.797071
PKD1	0.0210646	0.267573	0.649005	0.00935702	0.622413	0.887383
MED24	-0.00574686	0.762319	0.90295	0.00554483	0.770436	0.919914
RHOBTB2	-0.0289247	0.127881	0.458475	0.015919	0.40214	0.755393
HEATR5B	-0.00854989	0.652743	0.855763	-0.0206151	0.277919	0.644912
SEC62	-0.0562685	0.00304128	0.0405967	-0.0224451	0.237466	0.605592
RPS20	0.0642246	0.000715998	0.01282	-0.038361	0.0434321	0.24228
CSDE1	-0.0104358	0.582863	0.822982	-0.018136	0.339827	0.701712
UBE3C	-0.0357374	0.0599286	0.300181	-0.0337872	0.0753065	0.333912
REV3L	0.0375525	0.0480487	0.262481	0.0265281	0.16262	0.504011
TENM1	0.0365388	0.054413	0.283453	0.006011	0.751746	0.914123
FAM76A	0.0287953	0.129596	0.461866	-0.0266211	0.161152	0.501988
TRAF3IP3	-0.0884855	3.07423e-06	0.00010758	-0.0608318	0.0013539	0.0230278
POMT2	-0.00204876	0.91414	0.96731	0.00262432	0.890155	0.963689
VTA1	-0.0549473	0.00380555	0.048478	-0.0286167	0.131992	0.455728
BAZ1B	0.00031006	0.986981	0.995177	0.00266012	0.888667	0.963203
RANBP9	0.00251174	0.894839	0.959603	-0.00398175	0.834023	0.94669
SPRTN	0.0192374	0.311308	0.690468	0.00211286	0.911464	0.970507
METTL13	0.0202157	0.287337	0.668159	0.00550088	0.772205	0.920607
DYRK4	0.00293481	0.877257	0.952626	-0.0173891	0.360094	0.720712
ZNF207	0.0130467	0.492318	0.776664	0.00511265	0.787883	0.928705
UQCRC1	0.00705864	0.710285	0.88227	-0.000647135	0.972832	0.99237
STARD3NL	-0.0316129	0.0960966	0.391561	-0.0202569	0.286356	0.652808
CD9	0.111524	3.92239e-09	2.23651e-07	0.0279647	0.141032	0.473335
NCAPD2	0.00172399	0.92771	0.972896	0.0155417	0.413388	0.765132
IFFO1	0.00760085	0.68915	0.87243	-0.00744037	0.695382	0.914123
GIPR	-0.016708	0.379218	0.740651	-0.0226163	0.233906	0.600736
PHF7	-0.00743979	0.695404	0.875423	0.0142687	0.452687	0.792116
SEMA3G	0.0220808	0.245167	0.627989	-0.0121545	0.522388	0.834576
NISCH	0.0119914	0.527986	0.795523	-0.0121222	0.523494	0.835148
FUZ	0.0226083	0.234071	0.617405	-0.0267125	0.159717	0.50053
SLC6A13	-0.0171038	0.36803	0.740584	-0.0447373	0.0184964	0.146883
IDS	-0.033052	0.0818815	0.35967	-0.0578708	0.00230321	0.035043
PRSS3	-0.0109167	0.565616	0.814535	0.00610274	0.748084	0.914123
ZNF200	-0.0174251	0.359099	0.731937	-0.0422308	0.0261866	0.179613
CD4	-0.234207	7.49959e-36	2.97434e-33	-0.168535	4.13522e-19	1.15314e-16
LRRC23	0.0366991	0.053362	0.279331	0.0387444	0.0413773	0.234801
BTK	0.0135062	0.477202	0.769322	-0.00833031	0.661097	0.903346
HFE	-0.00246589	0.896748	0.960073	-0.0285944	0.132294	0.456047
SCMH1	-0.0508703	0.00738779	0.0792367	-0.00714241	0.707005	0.914123
FYN	-0.0538031	0.00460415	0.0558554	-0.0780325	3.90862e-05	0.00121953
HIVEP2	-0.0631612	0.000877094	0.0150804	-0.0415605	0.0286617	0.190285
ELOA	-0.0167341	0.378473	0.740651	-0.0199936	0.292668	0.659251
LYPLA2	-0.0147771	0.436745	0.751348	-0.0204295	0.282269	0.649183
CLCN6	0.0128681	0.498264	0.779704	0.0260828	0.169794	0.514084
MRC2	0.0159221	0.402046	0.741838	0.0253178	0.182667	0.532241
NME1-NME2	-0.0308936	0.103908	0.407928	-0.00368427	0.846262	0.950547
TSPAN9	-0.0212927	0.262426	0.644128	-0.0448748	0.0181389	0.146883
BTBD7	-0.0178541	0.347388	0.722967	-0.0358971	0.0587937	0.288794
APBA3	-0.0111549	0.557167	0.80995	-0.006813	0.719935	0.914123
MKS1	0.00981118	0.60562	0.83418	-0.0131755	0.488057	0.811058
ABHD5	0.0108078	0.569499	0.816269	-0.0252583	0.183697	0.53282
AKAP8L	0.0253126	0.182756	0.552166	-0.023127	0.223511	0.587908
MBTD1	-0.0130613	0.491835	0.776177	-0.00319373	0.866525	0.95642
UTP18	0.01114	0.557692	0.810106	-0.0105147	0.580015	0.864315
RNF216	-0.0243621	0.199747	0.574987	-0.0327709	0.0845158	0.358024
TTC19	-0.00944412	0.619177	0.838807	-0.042531	0.0251395	0.17526
PTBP1	-0.0431942	0.0229538	0.168514	-0.00836149	0.659908	0.902842
DPF1	0.00515185	0.786296	0.913728	0.00816965	0.667237	0.905771
LARS2	0.0136894	0.471248	0.767003	-0.0133914	0.480953	0.806041
PIK3C2A	0.0594591	0.00173698	0.0264259	0.0200349	0.291671	0.658855
PLAUR	-0.0160126	0.399376	0.740999	-0.0724331	0.00013515	0.0034732
ANLN	0.017785	0.34926	0.723951	0.000276014	0.988411	0.996226
WIZ	0.0287254	0.13053	0.46295	0.0165506	0.383726	0.740078
RABGAP1	-0.00741157	0.696502	0.875606	-0.00651588	0.731667	0.914123
DCN	-0.0109835	0.563242	0.813149	-0.00390232	0.837288	0.947758
QPCTL	0.00192891	0.919145	0.969267	-0.00964852	0.611611	0.881271
PPP5C	-0.0401485	0.03454	0.213743	-0.0132654	0.485091	0.808803
CEP68	0.0215047	0.257703	0.640205	-0.000656772	0.972428	0.99228
MAP4K3	-0.0295027	0.120435	0.443059	-0.0250736	0.186924	0.536944
TYROBP	-0.034254	0.07136	0.332349	-0.0510572	0.00717328	0.0834378
TMEM159	-0.0636014	0.000806711	0.0140737	-0.0653345	0.00057749	0.0117923
GABRA3	0.0450816	0.0176122	0.146607	0.0397331	0.0364545	0.217739
BRCA1	0.00472669	0.803555	0.921527	0.00948028	0.617835	0.884735
ERCC1	-0.012887	0.497631	0.779485	-0.028833	0.129095	0.450168
SEMA3B	-0.0132102	0.48691	0.773849	0.00513234	0.787086	0.928306
MBTPS2	-0.059413	0.00175142	0.0265796	-0.0389432	0.0403444	0.231743
PRICKLE3	0.00529359	0.780565	0.911221	-0.0106835	0.573947	0.860822
LTF	-0.0113474	0.550384	0.807141	-0.101278	9.11268e-08	5.49439e-06
EXTL3	-0.0233717	0.218649	0.600435	-0.00293405	0.877288	0.960491
ELOVL5	-0.0732809	0.000112611	0.00263403	-0.0340282	0.0732467	0.328864
ALOX5	0.0189565	0.318426	0.697456	-0.0333021	0.0795941	0.344571
KDM5D	-0.0342839	0.0711128	0.331717	-0.0254589	0.180239	0.528958
CALCOCO1	0.00566701	0.765524	0.904494	0.0209096	0.27111	0.638409
UBR7	0.0115557	0.543087	0.803389	0.00932668	0.623542	0.888066
MAP4K5	-0.0887213	2.89294e-06	0.000101835	-0.032878	0.0835043	0.35568
EHD3	-0.0157599	0.406861	0.743387	-0.00113927	0.952191	0.985603
PSMC4	-0.038705	0.0415844	0.240042	-0.0467551	0.0138209	0.128336
MAN2B2	-0.000526301	0.977904	0.991439	0.0171245	0.367449	0.725107
CLDN11	-0.00151728	0.936358	0.976249	-0.0270016	0.155245	0.493616
SLC25A39	0.0473136	0.0127268	0.118115	-0.0283144	0.136127	0.462688
MVP	-0.00212132	0.911111	0.965651	-0.0566651	0.0028408	0.0416626
NUB1	-0.00546899	0.773489	0.907944	-0.0427685	0.0243371	0.171882
PGM3	0.0103495	0.585983	0.824247	-0.000634562	0.97336	0.99237
RWDD2A	-0.00201817	0.915417	0.967727	0.0127534	0.502102	0.821358
CLK1	0.053804	0.00460353	0.0558554	-0.0178715	0.346919	0.707515
POLR3B	-0.0222722	0.2411	0.624969	0.00507097	0.789572	0.929211
ANGEL1	-0.0193852	0.307605	0.687517	-0.0587264	0.00198004	0.0311347
RNF14	-0.016494	0.385355	0.740651	-0.0118545	0.532707	0.839186
DNASE1L1	0.00718261	0.705433	0.88004	0.0195292	0.304023	0.668424
DDX11	0.0528493	0.0053827	0.0623394	-0.0223723	0.23899	0.606654
HEBP1	0.0222369	0.241846	0.625624	-0.029937	0.115068	0.424389
GPRC5A	0.0122456	0.519277	0.790689	-0.0121353	0.523045	0.83503
MAMLD1	0.0300491	0.113713	0.429147	0.0165768	0.382973	0.73971
CD6	-0.142498	4.78757e-14	4.49704e-12	-0.173119	4.31192e-20	1.32681e-17
TACC3	0.0777287	4.18983e-05	0.00109162	-0.00294052	0.87702	0.96049
UFL1	-0.0393456	0.038321	0.227443	-0.016355	0.389372	0.744456
POLA2	-0.000739013	0.968977	0.987586	-0.0133156	0.483441	0.807576
ZC3H3	0.264941	9.53046e-46	6.80361e-43	0.110996	4.64552e-09	3.58774e-07
CAPN1	-0.0325724	0.0864163	0.370382	-0.0296187	0.118983	0.432837
MDH1	-0.0523286	0.00585608	0.0658231	0.00309605	0.870571	0.958234
SLC30A9	-0.00825457	0.663989	0.861082	-0.0165156	0.384732	0.740861
COX15	0.00066792	0.97196	0.988916	0.00360593	0.849492	0.951363
CCDC88C	0.0313026	0.0994068	0.399121	-0.0127477	0.50229	0.821556
YAF2	-0.0445614	0.0189632	0.152365	-0.0548775	0.00385044	0.0525373
ZMYND11	0.0378987	0.046024	0.255861	-0.0167164	0.378979	0.73643
WAS	-0.0613787	0.00122427	0.0200271	-0.0284793	0.133859	0.4587
DPEP1	0.00313965	0.868765	0.949103	-0.0225894	0.234463	0.601228
BID	-0.0400278	0.0350871	0.215708	-0.073325	0.000111542	0.00294046
MATR3	-0.0394615	0.0377543	0.225142	-0.014291	0.45198	0.792116
XYLT2	-0.00141617	0.940591	0.976938	0.0105043	0.580391	0.86459
RGPD5	-0.0426263	0.0248148	0.176495	-0.0325813	0.0863304	0.362612
NUDCD3	-0.0147717	0.436912	0.751348	-0.0437021	0.0213935	0.158427
ISL1	-0.0166921	0.379672	0.740651	-0.0306544	0.106614	0.40683
GLT8D1	0.00714311	0.706977	0.880944	-0.0195375	0.303818	0.668176
ATP2C1	0.0587774	0.00196218	0.0287277	0.057333	0.0025303	0.0377578
SLC38A5	-0.028823	0.129228	0.461081	-0.0577567	0.00234975	0.0356902
RALBP1	-0.00642535	0.735255	0.891997	-0.0194032	0.307156	0.671067
RUFY3	-0.0180385	0.342432	0.719253	0.0240089	0.206347	0.565647
SLC11A1	0.0228152	0.229817	0.612536	0.0121105	0.523895	0.835324
AGPS	0.00438521	0.817488	0.92693	-0.0143881	0.448913	0.790035
CXorf56	0.0276355	0.145773	0.489763	0.0120473	0.526066	0.83574
TTC27	-0.0293277	0.122653	0.447412	-0.0120694	0.525306	0.835407
ZNF582	-0.00907176	0.633063	0.846311	0.0239857	0.206785	0.566027
PHLDB1	-0.00678034	0.721222	0.886843	0.0100525	0.596782	0.874265
PRDM11	0.00294068	0.877013	0.952596	-0.0180006	0.343447	0.7055
CD74	0.0236642	0.212937	0.593981	-0.159143	3.49194e-17	7.69391e-15
HGF	-0.0155284	0.413788	0.745279	-0.0437829	0.021154	0.157175
ZRANB1	-0.0184766	0.330836	0.70896	-0.0139162	0.463932	0.798283
NCDN	-0.0166689	0.380335	0.740651	-0.0604213	0.00145937	0.0243957
ADGRA2	0.0365577	0.0542879	0.28296	0.0196343	0.301429	0.666394
ZFP64	0.0102102	0.591035	0.826857	0.00974356	0.608107	0.879489
MNAT1	0.0332551	0.0800207	0.354638	0.0148924	0.433175	0.779715
SAMD4A	-0.0166943	0.379611	0.740651	-0.0220325	0.246202	0.614777
RUNX3	0.114804	1.34646e-09	8.06386e-08	-0.00602218	0.7513	0.914123
MRE11	0.0236317	0.213567	0.594362	-0.00152012	0.936239	0.979573
PLEKHB1	-0.0275453	0.147093	0.493081	-0.0850563	7.31526e-06	0.000289389
SERPINB1	-0.0982879	2.15946e-07	9.58882e-06	-0.054869	0.00385589	0.0525686
SPAST	0.00486061	0.798108	0.919237	0.0147102	0.438823	0.782852
OSBPL5	0.0766535	5.347e-05	0.00136912	0.0576278	0.00240339	0.036381
AQR	0.0112896	0.552416	0.808314	0.00721543	0.70415	0.914123
FHL1	-0.0128512	0.498826	0.779855	-0.0171766	0.365995	0.724018
RTF2	-0.0665678	0.000453038	0.00874094	-0.0451143	0.01753	0.146883
NLRP2	0.0306488	0.106678	0.415097	0.0130654	0.491698	0.814189
SLC45A4	-0.0460974	0.0152153	0.133439	-0.0170384	0.369864	0.7273
RNF10	0.0522848	0.00589754	0.0661555	0.0153919	0.417904	0.767712
ZNF839	0.0079628	0.675174	0.866268	-0.000500311	0.978995	0.993116
ZDHHC6	0.0225238	0.235823	0.619206	-0.0151881	0.424097	0.771894
GRAMD1B	0.0144044	0.448399	0.754123	-0.00794001	0.676051	0.909727
RNH1	-0.056913	0.0027217	0.0373074	-0.0452188	0.0172703	0.146883
NDUFS1	0.0123514	0.515672	0.788835	0.0157399	0.407455	0.759939
RB1CC1	-0.0194613	0.305709	0.685819	-0.0222653	0.241245	0.609561
ERP44	-0.00579001	0.760589	0.902381	0.0211843	0.264863	0.632885
ALAS1	0.0158762	0.403407	0.742393	-0.0149736	0.430671	0.777754
BIRC3	-0.0627965	0.000939654	0.0159411	-0.179191	1.95896e-21	7.94582e-19
AKAP11	-0.0570465	0.0026595	0.0366518	-0.0625107	0.000991556	0.0181315
GLRX2	-0.00760192	0.689109	0.87243	-0.0664204	0.000466473	0.00985225
SNAPC1	-0.022537	0.23555	0.619034	0.000506357	0.978741	0.993116
DERA	-0.0202242	0.287134	0.668159	-0.0320589	0.0914943	0.37469
STRAP	0.0941028	6.9315e-07	2.82435e-05	0.055003	0.00377012	0.0517181
ABCC2	-0.0232453	0.221151	0.603126	-0.0157082	0.408402	0.761386
DEF6	-0.0354187	0.0622475	0.306464	-0.0514923	0.00669523	0.0799699
PLEKHO1	0.00137261	0.942415	0.977518	-0.0184803	0.330739	0.693537
GCLM	-0.00378521	0.842105	0.938467	-0.00709423	0.708891	0.914123
UBR2	0.0596061	0.00169163	0.0259592	0.00180058	0.924507	0.975045
EHD2	-0.0142429	0.453503	0.756913	-0.0212302	0.263828	0.632031
CCDC28A	0.0271496	0.152992	0.503742	0.0295049	0.120407	0.435648
RRAGD	0.019723	0.29925	0.680692	-0.00362322	0.848779	0.95116
HSF2	0.0203832	0.283363	0.6649	0.0120407	0.526293	0.83576
PHF20	0.0435032	0.0219933	0.164922	0.00389656	0.837524	0.947796
HSD17B6	0.0190744	0.315425	0.693958	0.000519984	0.978169	0.993116
NR1H3	-0.0230477	0.225103	0.607632	-0.00126505	0.94692	0.983608
TYMP	0.0402761	0.0339698	0.211535	-0.0113439	0.550506	0.849976
NCAPH2	-0.0379635	0.0456531	0.254726	-0.0190401	0.316298	0.679707
TOMM34	0.0378933	0.0460551	0.255898	0.023511	0.215915	0.577804
SEC63	-0.00797236	0.674807	0.866097	-0.00284463	0.881	0.960946
KPNA6	0.00319093	0.866641	0.948187	-0.0193984	0.307274	0.671144
VIM	-0.312629	6.6193e-64	9.84456e-61	-0.188749	1.20352e-23	6.1369e-21
RTEL1-TNFRSF6B	0.0186319	0.326786	0.705394	0.0107643	0.571053	0.859614
FAS	-0.00846058	0.656136	0.857434	-0.00891107	0.639096	0.894542
RNASET2	-0.215847	1.39922e-30	3.96379e-28	-0.177204	5.45495e-21	1.98683e-18
CD44	0.125221	3.69255e-11	2.54443e-09	0.0268529	0.157533	0.496994
AGPAT4	0.0219529	0.247913	0.6309	-0.00720327	0.704625	0.914123
BTN3A1	0.00835514	0.66015	0.859389	-0.0762587	5.84341e-05	0.00170963
MIPEP	-0.00566962	0.765419	0.904485	-0.0312199	0.100305	0.395697
PRKCH	-0.0217358	0.252621	0.636246	-0.0419905	0.0270519	0.183433
IFNGR1	0.0227029	0.23212	0.615777	0.0264857	0.163293	0.504464
B4GALT7	-0.00751737	0.692389	0.8739	-0.00649175	0.732623	0.914123
SH2D2A	-0.0632535	0.000861875	0.0148905	-0.00574577	0.762363	0.917271
VRK2	-0.0338287	0.0749485	0.342807	-0.0549782	0.00378583	0.051854
TNFRSF1B	0.0157844	0.40613	0.743254	-0.128586	1.08155e-11	1.17698e-09
VEZT	-0.0299089	0.115409	0.432075	-0.0128336	0.499415	0.819516
POU2F2	0.00144116	0.939545	0.976794	-0.0408876	0.031346	0.199868
BRD9	-0.0299364	0.115075	0.431398	0.0122258	0.519953	0.833518
SNX1	-0.0551071	0.00370466	0.0473618	-0.0273532	0.149936	0.48644
TBPL1	-0.0185378	0.329235	0.707473	-0.00351788	0.853125	0.952434
ARNTL2	-0.0248943	0.190097	0.560592	-0.0226915	0.232353	0.599375
BCLAF1	-0.0160974	0.396885	0.740946	-0.0427959	0.0242458	0.171514
SLC39A9	-0.0310487	0.102182	0.403729	-0.0194326	0.306423	0.670933
TFB1M	-0.0123662	0.515169	0.788725	-0.0139245	0.463665	0.798246
RABEP1	-0.0213728	0.260633	0.642376	-0.040924	0.0311954	0.199407
HMGB3	-0.027644	0.145649	0.489435	-0.0409984	0.0308895	0.197664
NUP160	0.00167613	0.929711	0.973627	0.00321686	0.865568	0.95642
BAK1	0.0411804	0.0301525	0.195886	-0.0110341	0.561445	0.853884
IKZF2	0.0337144	0.0759378	0.345554	-0.0100412	0.597191	0.874544
GRN	-0.0433686	0.0224073	0.166421	-0.0863325	5.31794e-06	0.000220207
FAM13B	-0.00261945	0.890358	0.957463	-0.017402	0.359736	0.720239
ARHGAP31	-0.126122	2.66559e-11	1.8656e-09	-0.0542267	0.00429234	0.0570405
CENPQ	0.0128931	0.497428	0.77942	0.0149994	0.429875	0.776842
SARS	-0.0309109	0.103714	0.407347	-0.0360899	0.0574479	0.284719
RANBP3	0.0547871	0.00390919	0.0495155	0.0192377	0.311301	0.674825
ARID4A	-0.000609304	0.97442	0.989839	-0.00106283	0.955396	0.987087
EIPR1	0.0102306	0.590295	0.826417	0.0119939	0.527901	0.836749
PNPLA6	-0.0224982	0.236358	0.619971	-0.0445231	0.019066	0.149438
IFT88	0.00240655	0.899219	0.960892	0.0221508	0.243674	0.612686
ALG1	-0.010327	0.586799	0.824744	-0.00796256	0.675184	0.909727
ZCCHC8	-0.0363585	0.0556153	0.286786	-0.0533108	0.00499222	0.0640735
ABCF2	0.0211239	0.266227	0.647423	0.0125578	0.508681	0.826811
CHPF2	-0.0428032	0.0242214	0.174871	-0.0196747	0.300434	0.665242
LRRC7	-0.0179166	0.345703	0.721946	0.00143117	0.939962	0.980807
FUT8	-0.0981599	2.23945e-07	9.91749e-06	-0.101446	8.67497e-08	5.24941e-06
UBA6	-0.0136608	0.472173	0.767614	0.00313218	0.869074	0.957312
GAB2	-0.0101064	0.594814	0.828846	-0.0238208	0.209924	0.569564
ATP6V0A1	-0.020468	0.281363	0.662115	-0.0169944	0.371102	0.728453
PIAS1	-0.000957277	0.959821	0.983857	0.0104168	0.583548	0.866364
SLC4A7	-0.0523278	0.00585679	0.0658231	-0.0485887	0.0105112	0.108123
APBA2	-0.0267067	0.159807	0.514902	-0.0458118	0.0158583	0.141229
MAP2K3	0.0236574	0.21307	0.594073	0.0211553	0.265519	0.633602
TMSB10	-0.31052	5.00301e-63	6.37776e-60	-0.252994	9.74141e-42	1.73855e-38
ASTE1	0.00546425	0.77368	0.908054	-0.0120366	0.526431	0.83576
RNF19A	-0.0301193	0.112871	0.427053	-0.0579478	0.00227224	0.0347198
PEX3	-0.0350633	0.06492	0.314673	-0.039753	0.0363608	0.217616
GABARAPL2	-0.0850555	7.3167e-06	0.000231355	-0.0411546	0.0302559	0.195431
SH3YL1	-0.0107984	0.569834	0.816461	-0.107819	1.26545e-08	9.07006e-07
FAM136A	0.0211971	0.264575	0.646036	0.0212316	0.263796	0.632031
VCL	-0.0658537	0.000521649	0.00978828	-0.0562818	0.00303432	0.0439201
DEPDC1B	-0.0245523	0.196258	0.570365	0.000313896	0.98682	0.995353
DAPK2	-0.021086	0.267086	0.648618	-0.0265754	0.161871	0.502884
NSMAF	0.00325526	0.863978	0.947019	0.00153423	0.935648	0.97927
ADSS	0.00196374	0.91769	0.968833	-0.024022	0.206099	0.565363
STAP1	-0.121069	1.60633e-10	1.05397e-08	-0.110343	5.72036e-09	4.36287e-07
TIMP2	0.030955	0.103222	0.406293	0.0187994	0.322456	0.68566
RFC1	-0.0416222	0.0284257	0.188751	-0.015788	0.406022	0.758694
TBC1D23	0.00223952	0.906181	0.964033	-0.00726358	0.70227	0.914123
CUL3	-0.0145653	0.443347	0.752802	-0.0179102	0.345876	0.706892
MYOM2	-0.0283604	0.135491	0.471272	0.011647	0.539907	0.843832
CYP46A1	0.0519965	0.00617724	0.0688603	0.025967	0.171697	0.51622
AC118549.1	-0.0134696	0.478396	0.7696	-0.0228158	0.229805	0.596043
USP2	-0.0164814	0.385718	0.740651	-0.0234721	0.216677	0.579158
TUBG2	0.00773651	0.683899	0.870593	-0.000375986	0.984214	0.994387
RPL26L1	0.0114852	0.545551	0.804323	0.00599702	0.752305	0.914179
FLT4	-0.00755336	0.690992	0.873192	-0.0500803	0.00835983	0.0922113
NSUN2	-0.0113589	0.549977	0.807141	0.0176283	0.353521	0.71461
FBXO42	-0.00552469	0.771247	0.906928	0.000576197	0.975809	0.993005
MFAP3	-0.0177541	0.350096	0.724594	-0.00507455	0.789427	0.92912
MRI1	-0.0333247	0.07939	0.353071	-0.0373044	0.0495456	0.260761
METTL1	-0.00466153	0.806209	0.922786	-0.0342806	0.07114	0.323804
AGA	-0.0201795	0.288201	0.669353	-0.00457134	0.809886	0.937428
PI4K2B	-0.00878858	0.643711	0.85126	0.00609374	0.748443	0.914123
BOD1L1	-0.00666897	0.725614	0.888478	-0.00249163	0.895677	0.965539
MAT2B	-0.0329371	0.0829497	0.361646	-0.0278203	0.143096	0.477331
EDC4	-0.0103971	0.584259	0.823461	-0.0256577	0.176861	0.523456
TRIO	-0.0171781	0.365952	0.738483	-0.00557913	0.769056	0.919467
VCAN	-0.0208226	0.27311	0.654341	-0.00600789	0.75187	0.914123
CLEC16A	-0.0135953	0.4743	0.768284	0.00844152	0.656861	0.902081
MSR1	-0.00401624	0.832607	0.933916	0.0140375	0.460045	0.796648
CDH1	0.107005	1.62807e-08	8.69947e-07	0.0642173	0.000717005	0.0141613
MTREX	0.0293607	0.122233	0.446752	0.0146902	0.439445	0.782852
ZFYVE16	-0.0330111	0.082261	0.360159	-0.0536623	0.00471227	0.0612526
RIPOR1	0.0842594	8.9068e-06	0.000277901	0.0749987	7.73544e-05	0.00218095
SOX30	0.00545226	0.774164	0.908313	-0.00663109	0.727111	0.914123
PNKP	0.00019975	0.991613	0.997133	0.0024194	0.898684	0.967068
BEST2	-0.00858144	0.651546	0.855136	0.00636322	0.73772	0.914123
PHLPP2	-0.0092628	0.625922	0.842255	0.00570129	0.764148	0.9179
SPDL1	-0.00542115	0.775418	0.90875	0.0313478	0.0989195	0.392841
STAU2	0.0234002	0.218087	0.600006	0.0104457	0.582505	0.86597
PQLC2	0.0132955	0.484101	0.772234	-0.0105527	0.578648	0.863556
CTNS	0.00900496	0.635568	0.847597	-0.00138326	0.941969	0.981266
RTN4R	0.017357	0.360981	0.734096	0.00420351	0.824925	0.943693
PHF23	-0.0119964	0.527813	0.795454	0.00478334	0.80125	0.934794
INPP4A	-0.00245971	0.897006	0.960136	-0.0688869	0.000283906	0.00664071
RAB27B	-0.0590875	0.00185662	0.0277281	-0.0658876	0.000518188	0.0107661
PSMA4	-0.055374	0.00354148	0.0458006	-0.021131	0.266068	0.634353
LSG1	0.00323611	0.864771	0.947019	0.0102287	0.590362	0.871048
PARP3	-0.00274231	0.88525	0.956251	-0.0294927	0.120562	0.435913
THAP3	0.00506135	0.789962	0.915579	0.00187967	0.921202	0.974332
TDP1	-0.0503397	0.00802877	0.0843872	-0.0642093	0.0007181	0.0141613
AIFM2	-0.01593	0.401815	0.741778	-0.0455137	0.0165548	0.145568
SPATA7	-0.0091821	0.628934	0.8434	-0.0101283	0.594014	0.87309
MED17	-0.00603172	0.750919	0.897978	-0.0144855	0.445847	0.788114
RETSAT	-0.0277913	0.143515	0.486601	-0.0184356	0.331909	0.6946
CAPG	-0.0431439	0.0231135	0.169408	-0.165591	1.70839e-18	4.55069e-16
AP2S1	0.0017344	0.927275	0.972807	-0.0648615	0.000633154	0.0127483
ZPBP	-0.0153604	0.418859	0.746964	0.00872566	0.646087	0.897471
TG	0.0189551	0.318463	0.697456	0.00711268	0.708169	0.914123
BARX2	-0.016346	0.389635	0.740946	-0.0357839	0.0595963	0.290764
DCUN1D1	-0.0206593	0.276889	0.657524	-0.0266314	0.160989	0.50196
JADE2	-0.0307169	0.105902	0.413031	-0.0638612	0.000767676	0.0148759
ZIC2	0.0493902	0.00930073	0.0939199	0.0153058	0.420513	0.769181
LCP2	-0.0244724	0.197718	0.572165	0.0169689	0.371819	0.728745
TRIT1	0.00416825	0.82637	0.931075	0.00252033	0.894482	0.965282
ADRB1	-0.0125229	0.509859	0.787081	-0.000564078	0.976318	0.993005
CUL7	-0.0325631	0.0865067	0.370382	-0.0368544	0.0523601	0.270156
CTNNA1	-0.0589961	0.00188716	0.0279284	-0.0384984	0.0426859	0.239565
PHKA2	-0.0115602	0.54293	0.803322	-0.0188842	0.320277	0.683894
CNTLN	-0.0462566	0.0148669	0.130962	-0.0327144	0.0850533	0.358768
EPHA3	0.000767532	0.96778	0.987281	0.0113675	0.549675	0.8494
HSPA5	0.0148768	0.433658	0.750459	-0.0267898	0.158512	0.499022
DSG2	0.000141856	0.994044	0.998137	0.00475631	0.80235	0.935168
GEMIN8	0.0147204	0.438506	0.751499	0.0155224	0.413967	0.765301
OFD1	-0.0357481	0.0598523	0.299883	-0.0353651	0.0626443	0.300103
GPM6B	0.00889616	0.639657	0.849154	0.0033716	0.859167	0.953964
WDR37	0.0482006	0.0111462	0.106835	0.0239529	0.207408	0.567035
YTHDC2	0.00264477	0.889305	0.957463	-0.00231386	0.903082	0.968796
CTPS2	-0.0200639	0.290972	0.67249	-0.0148257	0.435236	0.781368
ATP6V1H	0.0321	0.0910797	0.381081	0.0377512	0.0468774	0.252757
POLR2B	0.0202439	0.286665	0.668159	-0.000106643	0.995522	0.998258
FAM214A	0.0816346	1.68282e-05	0.000487554	0.0412773	0.0297662	0.194095
ARAP2	-0.126171	2.61924e-11	1.84037e-09	0.0444358	0.0193025	0.150236
TPR	-0.0489032	0.0100205	0.0987496	-0.0650974	0.00060479	0.0123075
CP	0.0110105	0.562282	0.812423	0.000789317	0.966866	0.991246
KIAA0556	0.00886174	0.640953	0.84996	0.0134209	0.479988	0.805714
DTNBP1	0.0179035	0.346058	0.722181	-0.0376157	0.0476738	0.255279
XK	0.0570532	0.0026564	0.0366373	0.0444104	0.0193717	0.150513
C12orf4	-0.0289671	0.127324	0.457212	-0.0167792	0.377192	0.733624
SCML1	-0.166598	1.05473e-18	1.44799e-16	-0.185618	6.58095e-23	3.17433e-20
WWC3	-0.0376203	0.0476466	0.261003	-0.053566	0.00478753	0.0619152
FAM184B	-0.0122834	0.517988	0.790175	-0.013108	0.490287	0.812875
MAP4	-0.0116953	0.538225	0.799875	-0.0209128	0.271037	0.638405
GOPC	0.0126099	0.506925	0.785602	-0.00195172	0.918192	0.972809
USP28	-0.00234815	0.901652	0.961732	0.00209749	0.912106	0.970605
HDAC9	-0.0156631	0.409746	0.743517	-0.031524	0.0970357	0.388034
TSPAN17	-0.00303695	0.873021	0.950671	-0.0150591	0.428044	0.775327
NOP16	-0.000370793	0.984432	0.994347	-0.00674725	0.722526	0.914123
CC2D2A	0.00214418	0.910157	0.965463	0.0151478	0.425328	0.773154
RRM2B	0.0074065	0.696699	0.875722	-0.00237891	0.900371	0.967769
ZNF800	-0.0306018	0.107217	0.415977	-0.0574946	0.00246001	0.0370183
SNX29	0.00796984	0.674904	0.866097	0.00750612	0.692826	0.914123
MRPS10	-0.000387117	0.983746	0.993938	-0.0142393	0.453619	0.792534
GUCA1A	0.00779444	0.681662	0.87004	0.0103928	0.584417	0.866364
RSF1	0.0431793	0.0230013	0.168676	0.0189517	0.318551	0.681805
VPS13D	-0.0157674	0.406638	0.743387	-0.0323721	0.0883696	0.36705
CELF2	-0.11426	1.61121e-09	9.52162e-08	-0.0307336	0.105713	0.405819
FAM120A	0.0161651	0.394902	0.740946	0.00962524	0.61247	0.881655
R3HDM1	0.0062604	0.741806	0.894648	0.0129625	0.495116	0.816298
COL9A2	0.0289372	0.127716	0.458067	0.0274664	0.148256	0.484691
KITLG	-0.0157095	0.408363	0.743517	-0.044335	0.0195789	0.151247
ERCC8	-0.0246098	0.195213	0.568996	-0.042798	0.024239	0.171514
ADAMTS6	0.0239925	0.206656	0.586017	0.0048931	0.796788	0.932419
H6PD	0.00823418	0.664768	0.861695	0.0207873	0.273923	0.640973
VAMP3	-0.0354865	0.0617477	0.304928	-0.0681686	0.000328627	0.00744291
PER3	0.0224356	0.237665	0.62109	0.0209151	0.270984	0.638364
LTBP1	0.0424183	0.0255283	0.178736	0.0178531	0.347415	0.707961
RCN1	0.0631008	0.000887171	0.0151806	0.0216216	0.255123	0.623144
RFC2	0.0453924	0.016846	0.142894	-0.000330641	0.986117	0.995219
ARID1B	0.00685616	0.718237	0.885578	-0.00356176	0.851314	0.952075
CLPTM1L	0.029882	0.115736	0.432722	0.0100643	0.59635	0.874101
NEDD4L	-0.0082601	0.663777	0.861082	-0.027071	0.154187	0.492553
FOXP3	0.00101047	0.957591	0.982929	-0.0155399	0.413442	0.765132
PPP1R3F	0.0124624	0.511905	0.787706	-0.0280315	0.140084	0.471358
HEXB	-0.00662275	0.72744	0.889256	-0.0318954	0.093161	0.378422
PTCD2	0.0132838	0.484486	0.772411	0.0213705	0.260685	0.628489
JKAMP	0.00193161	0.919032	0.969267	0.00215801	0.90958	0.970348
DKK3	-0.00701315	0.712069	0.88295	0.00719038	0.705129	0.914123
ARHGEF5	-0.0125438	0.509153	0.786846	-0.0179385	0.345114	0.706668
NFE2L3	0.00062806	0.973633	0.989433	-0.0258493	0.173649	0.518332
MCUR1	-0.0124219	0.513278	0.788009	-0.00830389	0.662105	0.903785
LIMA1	-0.0446977	0.0186007	0.151375	-0.0269414	0.156168	0.495385
LETMD1	0.0453371	0.0169801	0.143759	-0.0236218	0.213758	0.574973
SLC4A8	0.0228566	0.228972	0.612073	-0.0123632	0.515273	0.831471
PTGER3	-0.00321856	0.865497	0.947466	-0.0199178	0.2945	0.660133
TNIP3	-8.96911e-05	0.996234	0.999184	-0.0212692	0.262953	0.631024
MAPK9	-0.000440664	0.981498	0.992903	-0.0024953	0.895524	0.965539
COL23A1	0.0488468	0.010107	0.0992436	0.0315295	0.0969782	0.387891
BCAR1	-0.0110785	0.559868	0.811045	0.00619727	0.744318	0.914123
FAM160A2	-0.0185622	0.3286	0.706911	-0.0319434	0.0926692	0.376856
HERPUD1	-0.00707532	0.709632	0.88194	-0.0623432	0.00102319	0.0185202
HOMER3	-0.0149322	0.431946	0.750269	-0.000250883	0.989466	0.99658
POLQ	-0.00890825	0.639202	0.848978	0.00668839	0.724848	0.914123
PIK3CB	-0.0367458	0.0530588	0.278185	-0.0290763	0.125895	0.44598
CYBA	-0.00024596	0.989673	0.99626	0.0144601	0.446648	0.788177
THOC3	-0.0138931	0.464673	0.762362	-0.0381256	0.0447358	0.24604
HEBP2	-0.0351329	0.0643893	0.312568	-0.079044	3.09591e-05	0.000990191
MPHOSPH9	0.053036	0.00522151	0.0609007	0.0141333	0.456988	0.794919
PLEKHA5	-0.051657	0.00652192	0.0718498	-0.0384064	0.0431844	0.241527
SIKE1	-0.0179815	0.343959	0.720075	-0.00933485	0.623238	0.887916
RRP12	-0.000552872	0.976788	0.990835	-0.0397813	0.0362279	0.217595
FNIP2	-0.0286769	0.131181	0.464153	-0.0451361	0.0174757	0.146883
MSMO1	0.000776389	0.967409	0.987184	0.0338938	0.0743899	0.331659
TTC17	-0.00615752	0.745901	0.895912	-0.017768	0.349719	0.710504
FSTL4	-0.00855729	0.652462	0.855538	0.00640097	0.736222	0.914123
FOXN3	-0.0215392	0.25694	0.639563	-0.0936226	7.89955e-07	4.02809e-05
AKR7A2	0.0582169	0.00216705	0.031215	-0.0188333	0.321584	0.685098
MRTO4	-0.0129124	0.496787	0.779099	-0.0361728	0.0568769	0.282989
NNAT	0.0218528	0.250076	0.633362	0.0335261	0.0775907	0.340222
USE1	-0.00924813	0.626469	0.842371	-0.00407982	0.829997	0.945427
MCF2L2	0.0395293	0.0374262	0.224149	0.0141284	0.457143	0.794939
NRIP2	-0.0201041	0.290006	0.671532	-0.0129192	0.496557	0.817516
LAMA3	-0.00725647	0.702547	0.878837	0.00865698	0.648684	0.898422
AP5M1	-0.00423074	0.823809	0.929481	-0.00553302	0.770911	0.92016
ANAPC4	0.0155769	0.41233	0.745026	0.00141794	0.940517	0.980914
KCNQ1	0.0402485	0.0340924	0.211855	-0.00743213	0.695702	0.914123
TRAPPC3	-0.0117062	0.537846	0.799602	0.0032541	0.864026	0.956029
THRAP3	-0.0347169	0.0676152	0.322065	-0.0397708	0.036277	0.217595
PHPT1	0.0592602	0.00180008	0.0270697	-0.0307716	0.105282	0.404862
LY75	0.0233295	0.219482	0.601611	0.0239722	0.207041	0.566552
ARID4B	-0.00370455	0.845427	0.939512	-0.0170937	0.368311	0.725997
OPN3	0.00106856	0.955155	0.981587	-0.0276979	0.144865	0.480291
SDCCAG8	-0.190775	3.94623e-24	8.09522e-22	-0.128398	1.15963e-11	1.2543e-09
HHAT	-0.0258344	0.173897	0.538343	-0.0189332	0.319022	0.682357
KIF1B	-0.0335092	0.07774	0.349746	-0.00368849	0.846089	0.950472
FOXC1	0.0204885	0.280881	0.66184	0.00438367	0.817551	0.94007
TBC1D22A	-0.0111892	0.555954	0.809506	-0.0234857	0.216411	0.578674
SYNE2	-0.0216995	0.253415	0.636526	-0.0315929	0.0963081	0.386336
PLEKHH1	0.0348178	0.0668208	0.319862	0.0323405	0.088681	0.367725
ATP9A	-0.0353604	0.0626792	0.30774	-0.058451	0.0020792	0.0324935
FAM168A	0.00797817	0.674583	0.866011	0.0202518	0.286477	0.652808
RELT	-0.0076464	0.687386	0.871952	-0.0173459	0.361288	0.721484
GALC	-0.0145267	0.444555	0.753035	-0.0313477	0.0989202	0.392841
NOP58	0.029362	0.122216	0.446752	0.0151378	0.425633	0.773316
SZRD1	-0.0553428	0.00356026	0.0460102	-0.0633731	0.000842525	0.0159664
KCNH2	0.0315859	0.0963812	0.392355	0.00593906	0.754621	0.914722
CUL1	-0.0206699	0.276643	0.657524	-0.0473059	0.0127413	0.121726
FAM114A2	0.00880611	0.643049	0.851059	0.0197018	0.29977	0.664678
CYFIP2	0.0284336	0.134484	0.469424	0.00653911	0.730748	0.914123
TAB2	-0.0177964	0.34895	0.723951	-0.0115628	0.542838	0.844986
GINM1	0.0320389	0.0916967	0.382078	-0.00954498	0.615438	0.883762
EIF2AK2	-0.0304456	0.109022	0.419574	-0.0601533	0.00153229	0.0253211
USP36	-0.0471751	0.0129908	0.119539	-0.0653549	0.000575187	0.0117587
KMT2C	0.00429277	0.82127	0.928728	-0.000511943	0.978506	0.993116
MCOLN3	-0.0191742	0.312901	0.691131	-0.0243916	0.199204	0.555467
CCDC85A	-0.0152954	0.420829	0.747302	-0.0347768	0.0671427	0.313608
PUM2	-0.0282682	0.136767	0.473357	-0.0270945	0.153828	0.492277
MRPL43	-0.0178153	0.348438	0.723951	-0.046204	0.0149813	0.134899
ITIH4	0.0237712	0.210876	0.591374	0.0178221	0.348254	0.709023
HPF1	-0.00600814	0.75186	0.898517	0.000785819	0.967013	0.991246
ZFR	-0.0109719	0.563652	0.813244	-0.0099236	0.601494	0.876316
ZNF280C	0.0053478	0.778376	0.909796	0.000123364	0.99482	0.998064
PHF21B	-0.0129931	0.494098	0.777616	0.00623964	0.742631	0.914123
TRAF1	-0.00958367	0.614007	0.836311	-0.0431583	0.0230679	0.166833
RC3H2	0.0204111	0.282703	0.664265	0.00076776	0.967771	0.991333
IL17RB	0.00782036	0.680661	0.869588	-0.0156806	0.409225	0.761978
TRAF3IP2	0.0206357	0.27744	0.657892	0.0254125	0.181035	0.530631
DCBLD2	0.0107177	0.572724	0.817833	0.0133713	0.481613	0.806318
SOAT1	0.0141805	0.455484	0.757879	-0.0204373	0.282086	0.648929
PKP2	-0.0243551	0.199877	0.575037	-0.048691	0.0103493	0.107074
MSH4	-0.00324007	0.864607	0.947019	0.0111204	0.558385	0.852408
F7	0.0208161	0.27326	0.654506	0.0232818	0.220426	0.584712
GDI2	0.0165019	0.385127	0.740651	0.0200429	0.291478	0.658648
PRDM1	-0.02208	0.245186	0.627989	-0.0388622	0.0407626	0.232648
ATG5	0.011439	0.547168	0.805519	-0.0270946	0.153827	0.492277
PITHD1	0.00516521	0.785756	0.913524	-0.0299542	0.114859	0.424313
MTA3	0.020862	0.272202	0.653071	-0.0360027	0.0580533	0.286764
USP13	0.0129602	0.495191	0.778166	-0.0057134	0.763661	0.9177
ATP11B	-0.00152693	0.935954	0.975985	-0.0133003	0.483945	0.807721
LAMC2	-0.00454708	0.810876	0.92417	-0.00899033	0.636117	0.893094
SEC61A1	-0.0175276	0.35628	0.729825	-0.0403028	0.0338513	0.209554
PPP1R12A	-0.0234353	0.217398	0.599676	0.00426394	0.82245	0.942956
RASGRF1	-0.0166065	0.382121	0.740651	-0.0347418	0.0674185	0.31432
CAMK2B	-0.0235186	0.215766	0.597587	-0.047623	0.0121543	0.118276
CROCC	0.00981059	0.605641	0.83418	0.0138186	0.467071	0.799641
POLR3E	-0.0105334	0.57934	0.820691	-0.0532345	0.005055	0.0645788
ATP2B4	0.0253974	0.181294	0.550077	-0.0142062	0.454668	0.793235
ZC3H11A	-0.049891	0.00860896	0.0888116	-0.0286991	0.130883	0.453743
RIOK2	0.00626602	0.741582	0.894571	0.00582697	0.759108	0.916444
YIPF1	0.00581885	0.759433	0.901874	-0.0142259	0.454045	0.792813
NDC1	0.00464344	0.806946	0.922818	0.0138327	0.466616	0.799641
FLYWCH1	-0.0145732	0.443099	0.752802	-0.0214336	0.259281	0.62752
UNKL	0.00760527	0.688979	0.87243	-0.0257314	0.175619	0.521567
TBXAS1	-0.000229787	0.990352	0.996751	-0.00464989	0.806684	0.936719
PARP12	-0.0614751	0.00120264	0.0197456	-0.051013	0.00722348	0.0837126
ALDH18A1	-0.00659228	0.728644	0.889898	-0.077165	4.76322e-05	0.00145067
TARBP1	0.0622363	0.00104387	0.0175258	0.0369829	0.0515431	0.267488
GATB	0.01891	0.319617	0.69865	0.0210847	0.267116	0.635037
MXD1	0.0340075	0.0734221	0.338768	0.0206948	0.276066	0.642699
CDK17	-0.0656629	0.000541554	0.0100678	-0.0212997	0.262268	0.630311
DNAJC25	-0.0223052	0.240402	0.623945	-0.0363878	0.0554186	0.278764
SLC2A3	-0.118722	3.60953e-10	2.28437e-08	-0.0855764	6.42714e-06	0.000259185
PSD	0.0504877	0.00784515	0.0829949	0.0226122	0.23399	0.600736
CTDP1	0.00571398	0.763638	0.903278	-0.0124158	0.513487	0.830493
YBX3	0.0215679	0.256306	0.639067	-0.00839023	0.658813	0.902453
WNK1	-0.0620793	0.00107494	0.0179462	-0.0309784	0.102961	0.400068
CCAR1	-0.00252512	0.894283	0.959323	0.0136575	0.47228	0.802037
OGFR	-0.0308381	0.104531	0.409564	-0.021863	0.249855	0.618706
GNA15	0.0256847	0.176405	0.541691	0.0246698	0.194126	0.547583
CREB3L3	-0.0217867	0.251513	0.634542	-0.040395	0.0334452	0.207915
PIGV	-0.0034228	0.857051	0.945118	-0.00576955	0.761409	0.916979
PTPRU	-0.0144644	0.446511	0.753665	-0.00678017	0.721228	0.914123
SNRNP40	-0.00225535	0.905521	0.96379	0.000923312	0.961246	0.989472
RIMBP2	0.0395143	0.0374988	0.224352	0.0104267	0.58319	0.866115
QSER1	-0.0516661	0.0065124	0.0717892	-0.0453426	0.0169667	0.146883
MPC1	0.0359287	0.0585713	0.295539	0.0215828	0.255978	0.623847
ACAA1	0.0519911	0.00618256	0.0688765	0.0135574	0.475534	0.80295
BCAT1	-0.221494	3.75436e-32	1.24082e-29	-0.0507506	0.0075283	0.085578
HDAC7	0.0457181	0.0160743	0.139127	0.0414071	0.0292556	0.192574
LZTS1	0.0167335	0.378491	0.740651	0.00950042	0.617088	0.884357
WNT8A	0.00816406	0.667451	0.862464	-0.00326102	0.86374	0.956029
SPAG4	0.0244745	0.19768	0.572165	0.0118421	0.533136	0.839186
NCKAP1	-0.0278721	0.142354	0.484125	-0.0110198	0.561949	0.85405
MRPS35	0.0293645	0.122184	0.446752	-0.000809956	0.966001	0.99117
GUCY1B1	-0.0267697	0.158825	0.513412	0.0199354	0.294075	0.660133
SFSWAP	0.0113572	0.550037	0.807141	-0.0187765	0.323045	0.685761
TNK2	-0.0209047	0.271222	0.652453	-0.0198985	0.294968	0.660597
MON2	7.89164e-05	0.996686	0.999227	-0.00389513	0.837583	0.947796
GPBP1	0.00704215	0.710932	0.88279	-0.0160141	0.399334	0.752578
DGAT2	-0.00476438	0.802021	0.921027	-0.0109935	0.562886	0.854382
ZNF112	-0.0143628	0.449712	0.754291	0.00628387	0.740872	0.914123
CS	0.0391669	0.0392085	0.230942	-0.0116168	0.540958	0.844093
MRPS24	0.0215655	0.256359	0.639072	0.00290576	0.878462	0.960774
ELMO2	0.0152851	0.421142	0.747302	-0.00937376	0.62179	0.887057
WAPL	-0.0339646	0.0737857	0.33957	-0.0259838	0.17142	0.515815
VMP1	-0.015862	0.403827	0.742393	-0.00309381	0.870664	0.958234
APPBP2	-0.0139546	0.462697	0.761629	0.00509068	0.788773	0.929092
POLD1	0.00381316	0.840955	0.937857	-0.0333012	0.0796026	0.344571
SEZ6	-0.0216328	0.254878	0.638081	-0.0312959	0.0994792	0.393922
EIF4B	0.0599285	0.001596	0.0247471	-0.0467503	0.0138308	0.128361
SLC6A16	-0.0134216	0.479967	0.770459	0.00644481	0.734483	0.914123
BICRA	-0.00615258	0.746098	0.89595	-0.0289292	0.127822	0.448445
SPHK2	0.0079053	0.677387	0.867877	0.0154835	0.415138	0.765706
RPL18	0.226092	1.83099e-33	6.40739e-31	-0.00560363	0.768071	0.919444
CA11	0.0333343	0.0793039	0.352864	0.0112811	0.552713	0.850442
ISOC2	0.00793639	0.67619	0.866952	-0.0116208	0.540819	0.844093
U2AF2	-0.00527659	0.781252	0.911546	0.0105574	0.578477	0.863506
EPN1	-0.0197439	0.298739	0.679963	-0.0521998	0.00597882	0.0735405
MED29	-0.042536	0.0251223	0.177357	-0.0128062	0.500334	0.820195
AHRR	-0.020425	0.282376	0.663711	0.000218016	0.990846	0.997115
ZNF275	-0.0136349	0.473014	0.768002	-0.0272992	0.150741	0.487546
MTMR1	0.0153526	0.419093	0.746964	0.000735651	0.969118	0.991408
GPC1	0.0140567	0.459429	0.760262	0.00820148	0.666018	0.905015
ADCK1	0.0183305	0.334675	0.712421	0.0312041	0.100477	0.395765
HAGH	-0.00250373	0.895173	0.959701	-0.0151903	0.424027	0.771894
RNF4	0.01136	0.54994	0.807141	0.00631377	0.739684	0.914123
CASP8	-0.0558153	0.00328605	0.0430273	-0.0120123	0.527268	0.836458
INTS13	0.0662025	0.000487012	0.00924649	0.0350356	0.0651317	0.30833
TM7SF3	0.0014718	0.938262	0.976577	-0.013973	0.462108	0.797751
SPA17	-0.0041991	0.825106	0.930407	0.00694903	0.714586	0.914123
TSPAN32	0.0197713	0.298067	0.67956	0.00346898	0.855144	0.952814
ST3GAL6	0.0437166	0.0213504	0.16268	0.0143529	0.450023	0.791054
NGFR	0.00463087	0.807459	0.922818	-0.0111699	0.556637	0.851758
CDON	-0.0178134	0.348489	0.723951	-0.0546812	0.00397919	0.0537597
TAF2	0.00144714	0.939294	0.97677	0.0129157	0.496677	0.817516
HIPK2	0.0022843	0.904314	0.963252	-0.0109222	0.565421	0.856046
TNPO3	0.012263	0.518684	0.790539	-0.0195151	0.304374	0.668545
BORCS8-MEF2B	0.0430169	0.0235214	0.171341	0.0332504	0.0800625	0.345953
RFXANK	-0.0126871	0.504327	0.783949	0.000827881	0.965249	0.99117
TMEM161A	0.00881346	0.642772	0.851059	0.00707829	0.709515	0.914123
LPAR2	0.0146238	0.441519	0.752534	0.0121066	0.52403	0.835324
CTSA	0.0415918	0.0285417	0.189151	0.0147342	0.438077	0.782801
SUGP2	-0.0402021	0.0342997	0.212995	-0.00371481	0.845004	0.950432
SLC12A2	6.57835e-05	0.997238	0.99931	0.0021688	0.90913	0.970302
SNX24	-0.0140426	0.459881	0.760704	0.00569575	0.76437	0.918016
CNN2	-0.0171964	0.365442	0.737953	-0.0968622	3.23023e-07	1.80156e-05
ABCA7	0.0217314	0.252718	0.636246	0.0111276	0.558132	0.852408
SNCAIP	-0.0203795	0.283449	0.6649	-0.00380448	0.841312	0.948923
DDX20	0.0154545	0.416012	0.745689	0.0110838	0.559683	0.853134
BTBD1	0.0157013	0.408606	0.743517	0.00793968	0.676064	0.909727
FAR2	-0.0577651	0.00234632	0.0333132	-0.0636269	0.0008028	0.0153729
CHI3L2	0.146712	8.29843e-15	8.46298e-13	0.0937235	7.6859e-07	3.93038e-05
SBNO2	-0.0177483	0.350255	0.724601	-0.052858	0.00537507	0.0678902
PMS1	0.0239095	0.208232	0.587838	0.00424069	0.823402	0.943385
HMG20B	-0.00488557	0.797094	0.918714	0.0184498	0.331537	0.694588
CALCRL	0.0140996	0.458062	0.759541	-0.00163469	0.931445	0.977545
TAF11	-0.0255012	0.179517	0.546731	-0.0488039	0.0101732	0.106012
ANKS1A	-0.00294061	0.877016	0.952596	0.0170691	0.369001	0.726694
AP3D1	-0.0189014	0.319835	0.698721	-0.0158583	0.403937	0.756805
ZNF76	0.0449404	0.0179703	0.148617	0.0210989	0.266795	0.634611
SLC9A3R2	0.0312889	0.0995553	0.399345	0.027022	0.154933	0.493148
NTHL1	0.00844142	0.656865	0.85774	0.00474702	0.802728	0.935258
UHRF1BP1	0.0109249	0.565324	0.814313	-0.0132323	0.486182	0.809713
GNAI3	-0.0491699	0.00962045	0.0960326	-0.0240544	0.205487	0.564725
IPO5	0.0280572	0.139721	0.478619	-0.0210088	0.268843	0.63684
OAT	0.0450842	0.0176055	0.146607	0.00372984	0.844385	0.950293
WDR3	-0.0396281	0.0369523	0.222338	-0.0381532	0.0445811	0.245644
PKN2	-0.0330943	0.0814913	0.358309	-0.0312165	0.100341	0.395753
WDR18	-0.00787297	0.678633	0.868753	0.00162869	0.931696	0.977545
TRAM2	-0.0205211	0.280115	0.661394	-0.0399934	0.0352447	0.214648
NTN1	-0.0303952	0.10961	0.420692	-0.0164011	0.388038	0.743538
MCM10	-0.0120481	0.526037	0.7944	0.00616764	0.745498	0.914123
DGKA	-0.0987117	1.91375e-07	8.56008e-06	-0.0285692	0.132635	0.456359
ERBB3	-0.0180086	0.343232	0.720029	-0.0196938	0.299965	0.664946
ANKRD44	0.0965432	3.53217e-07	1.5081e-05	0.0749605	7.80101e-05	0.00219597
KARS	-0.00506275	0.789905	0.915579	-0.0221327	0.24406	0.612916
ADAT1	-0.0194296	0.306496	0.686377	-0.00077544	0.967449	0.991333
PDIA5	0.013171	0.488205	0.774235	-0.00354129	0.852159	0.952379
TBC1D22B	0.0112677	0.553187	0.808373	-0.023964	0.207197	0.566866
NDUFB4	-0.0287623	0.130036	0.4623	-0.0117601	0.535978	0.841366
SPEN	-0.00523867	0.782784	0.912295	-0.0212002	0.264504	0.63282
ZC3H15	0.0150293	0.428957	0.750269	0.020593	0.278435	0.645438
MAP2K4	-0.00851467	0.65408	0.856592	0.000351753	0.985231	0.994818
TMEM206	-0.0106799	0.574076	0.818595	0.0425325	0.0251344	0.17526
SLK	0.00435254	0.818824	0.927656	-0.0217356	0.252626	0.620253
CYB5R4	0.00278518	0.883469	0.955033	0.0295004	0.120464	0.435648
COL17A1	-0.0105633	0.578266	0.820192	0.00608636	0.748738	0.914123
GSTO2	0.0442077	0.0199326	0.156712	0.0328133	0.0841142	0.357105
SEC61A2	0.0233483	0.219111	0.601241	0.00248498	0.895953	0.965615
PRKCQ	0.00911383	0.631487	0.845156	-0.0311879	0.100653	0.39588
TLE2	-0.00600889	0.75183	0.898517	-0.0312633	0.0998324	0.394532
ASB1	0.00863934	0.649352	0.854416	0.00456688	0.810068	0.937428
FAM107B	0.0273261	0.150339	0.498889	-0.0242203	0.202377	0.560408
TBC1D1	-0.0342716	0.071214	0.331852	-0.0467987	0.0137327	0.127716
CDK13	0.00611297	0.747677	0.896714	-0.0181629	0.339112	0.700965
MTHFD2	0.0603611	0.00147548	0.0232008	-0.0178955	0.346271	0.706892
SLC9A7	-0.0104287	0.583117	0.823134	-0.0317265	0.0949078	0.383131
FOXJ2	-0.00280577	0.882614	0.954703	-0.0125506	0.508925	0.826986
YBX1	0.0189324	0.319043	0.697875	-0.0153907	0.417939	0.767712
PDE4A	0.000776156	0.967419	0.987184	0.0172004	0.36533	0.723404
PPP2R5A	-0.0489451	0.00995661	0.0982829	-0.0183434	0.334332	0.69649
ELAVL1	-0.0483106	0.0109628	0.105417	-0.0268185	0.158066	0.498233
TIE1	0.0680894	0.000333939	0.00667391	0.0678122	0.000353184	0.0078791
DIP2B	-0.0272544	0.151414	0.501174	-0.0178067	0.348671	0.709386
SMARCD1	-0.00332882	0.860936	0.94607	0.0228556	0.228993	0.594967
KDM4A	-0.0257099	0.175981	0.541169	-0.0333345	0.0793018	0.344523
NFYC	-0.022558	0.235114	0.618433	-0.0265962	0.161544	0.502714
ZMYND12	-0.0210439	0.268044	0.649176	-0.0643367	0.00070072	0.0138799
SLC9A3	-0.0524328	0.00575839	0.0651865	-0.0534415	0.00488647	0.0630121
NGEF	0.0204784	0.281119	0.662065	0.0124238	0.513215	0.830403
ASPM	-0.0195628	0.303192	0.684165	-0.0238471	0.209422	0.569094
CD84	-0.0124992	0.510662	0.78723	0.00718119	0.705488	0.914123
ELOVL1	-0.0234841	0.216442	0.598107	-0.0326073	0.08608	0.361901
ZNRD1	0.00476776	0.801884	0.921013	0.0342343	0.0715231	0.324802
MPPED2	0.0465687	0.0142042	0.126462	0.0230806	0.224442	0.588718
ZBTB11	0.00254501	0.893455	0.958933	-0.0223487	0.239488	0.607554
ATXN3	-0.0323286	0.088798	0.375588	-0.0322184	0.0898919	0.371022
GOLGA5	-0.0320303	0.0917841	0.382102	-0.0253135	0.182742	0.532241
LRRC40	0.0338535	0.074735	0.342526	0.0384451	0.0429744	0.240729
ISOC1	-0.0579219	0.00228263	0.0325644	-0.0150357	0.42876	0.775759
TRMT11	0.0146761	0.439885	0.751834	-0.00759551	0.689357	0.914123
THUMPD1	0.0352062	0.0638341	0.310665	0.00718025	0.705525	0.914123
MSANTD3	-0.0302527	0.111284	0.42445	-0.0260235	0.170767	0.51554
KIF26A	-0.0167759	0.377284	0.740651	-0.0447373	0.0184964	0.146883
ATG2B	0.0616333	0.00116792	0.019282	0.031256	0.0999119	0.394593
ARFGEF1	0.032502	0.0870989	0.371194	0.0264557	0.163771	0.50513
ZFAT	0.00446291	0.814312	0.925755	-0.0101135	0.594554	0.873258
MTFR1	0.0254581	0.180254	0.548226	0.028211	0.137563	0.465883
STAG3	0.259176	8.71199e-44	5.36148e-41	0.124281	5.17247e-11	5.15715e-09
FECH	0.0595034	0.0017232	0.026263	-0.0115099	0.544687	0.846487
MYO9A	-0.0244032	0.198989	0.573911	-0.0197698	0.298105	0.663128
DDX3Y	-0.0322893	0.0891868	0.376026	-0.0197549	0.298468	0.663439
PFKP	-0.0538357	0.00457947	0.0557502	-0.0943319	6.51084e-07	3.38773e-05
IDI1	-0.00620032	0.744196	0.895586	-0.0303756	0.109839	0.414613
SP100	-0.0666525	0.000445482	0.00862311	-0.0855645	6.44627e-06	0.000259185
KLF6	0.0425963	0.0249166	0.176533	-0.041211	0.0300301	0.194958
PLPP1	-0.0243443	0.200077	0.575264	-0.0542153	0.00430045	0.0571057
NEO1	-0.0163538	0.389408	0.740946	0.00600401	0.752025	0.914123
TRAM1	-0.0743774	8.86902e-05	0.00212464	-0.0274324	0.148758	0.485355
PHKA1	0.01232	0.516741	0.789307	-0.0262711	0.166732	0.510756
TNFRSF1A	0.0282584	0.136903	0.473357	-0.022009	0.246707	0.615028
CACNB1	-0.0102166	0.590804	0.826727	-0.00559216	0.768532	0.919444
EVI5	-0.010465	0.581809	0.822218	-0.0143251	0.450901	0.791935
STOML1	-0.0162684	0.391887	0.740946	-0.0131693	0.488262	0.811058
PKM	-0.131885	3.14581e-12	2.46243e-10	-0.0857933	6.08814e-06	0.000248366
DHX29	0.0405676	0.0326965	0.206196	0.0240453	0.20566	0.564939
DNTTIP2	0.00887202	0.640565	0.849721	-0.0172337	0.364401	0.722984
METTL22	0.00474624	0.80276	0.921463	-0.0217199	0.252969	0.620254
TP53BP1	-0.0565858	0.00287991	0.0391752	-0.0238672	0.209038	0.568867
TRO	0.0051034	0.788258	0.914578	0.0328147	0.0841008	0.357105
RRP15	0.0112064	0.555349	0.809388	-0.0238064	0.210201	0.570134
RHOA	-0.0563747	0.00298634	0.0401334	0.0180659	0.341697	0.70362
DHX8	0.0118673	0.532267	0.797143	0.00445561	0.814611	0.93979
PRKCZ	-0.00506529	0.789802	0.915579	-0.0536137	0.0047501	0.0616546
ZFY	-0.0286484	0.131565	0.464681	-0.0615808	0.00117932	0.0207363
IARS2	-0.0312823	0.0996261	0.399467	-0.0190823	0.315225	0.678301
SYT1	-0.0208518	0.272437	0.653168	0.0122249	0.519983	0.833518
IDH3G	-0.0490099	0.00985868	0.0976404	-0.0288883	0.128361	0.448747
ROGDI	-0.0176119	0.353971	0.727801	-0.0337422	0.0756958	0.335277
PDZD4	-0.0088591	0.641052	0.84996	-0.0320442	0.0916431	0.375041
ATP2B3	-0.0115144	0.544529	0.803888	0.00601782	0.751474	0.914123
ROCK1	0.0190925	0.314967	0.693805	0.0328232	0.0840206	0.357027
CBFB	-0.152897	5.77284e-16	6.69012e-14	-0.0615581	0.00118429	0.0208032
PDK3	0.0393598	0.0382511	0.227301	0.0468956	0.0135382	0.126631
HYAL2	-0.0311455	0.101117	0.402136	-0.0192109	0.311974	0.675149
HDAC4	0.0652158	0.000591005	0.0109189	-0.00303096	0.873269	0.958862
RASSF1	0.00553266	0.770926	0.906723	-0.0160124	0.399383	0.752591
IFI35	0.0156223	0.410969	0.744546	-0.0240081	0.206361	0.565647
HEATR6	0.00370529	0.845397	0.939512	-0.0233637	0.218807	0.582669
COASY	-0.00602081	0.751354	0.898269	-0.0455043	0.0165774	0.14567
PLEKHH3	0.0146887	0.439493	0.751769	0.0202852	0.285683	0.652662
MEF2A	-0.0325096	0.0870249	0.371194	-0.0198155	0.296989	0.661637
OTUD5	0.016625	0.38159	0.740651	0.00113703	0.952285	0.985642
TFE3	0.018244	0.33696	0.714644	-0.0244835	0.197515	0.552886
TBC1D25	0.00617657	0.745142	0.895767	0.00724897	0.70284	0.914123
ACSL4	-0.0722375	0.000140921	0.00319164	-0.0189907	0.317556	0.680853
INPP5A	0.0149444	0.431568	0.750269	-0.0113531	0.550183	0.849733
GPKOW	-0.0454587	0.0166862	0.142147	-0.0528463	0.00538524	0.0679705
GRIPAP1	-0.0140011	0.461209	0.761099	-0.0266746	0.16031	0.50106
FTSJ1	-0.0445791	0.0189158	0.152332	-0.0280941	0.139201	0.469292
PRR11	-0.0215624	0.256427	0.639079	-0.0279445	0.141319	0.473906
ATP11A	-0.0350487	0.0650313	0.315042	-0.0230262	0.225536	0.589572
POLR1A	0.000599605	0.974827	0.990083	0.0144494	0.446983	0.78835
LAPTM4A	-0.0820023	1.54104e-05	0.000450129	-0.0460523	0.0153154	0.137216
TTC7A	0.0519412	0.00623218	0.0693427	-0.00890568	0.639299	0.894542
IP6K2	0.060256	0.00150397	0.0235732	-0.00823806	0.66462	0.904714
SRBD1	0.033258	0.0799939	0.354608	0.022376	0.238914	0.606654
KIF2A	-0.00627869	0.741078	0.894355	-0.0217666	0.25195	0.619642
RASGRP2	0.0135407	0.476076	0.768655	-0.102782	5.84833e-08	3.66229e-06
PSME4	0.00962306	0.612551	0.83554	-0.0181343	0.339873	0.701726
IFT80	0.0464728	0.014405	0.127776	0.00519147	0.784693	0.927161
SIRT2	0.0107675	0.570939	0.817256	-0.0180108	0.343174	0.70544
ERLEC1	0.00133141	0.94414	0.977675	-0.00862882	0.64975	0.898955
PPP2R5B	0.00773277	0.684044	0.870593	-0.00853715	0.653226	0.900203
PYGM	0.0426361	0.0247816	0.176487	0.0203173	0.284922	0.651892
PITX1	-0.0029383	0.877112	0.952612	0.00452497	0.811778	0.937977
MAST4	-0.046482	0.0143857	0.127669	-0.000509592	0.978605	0.993116
SDK2	-0.00654984	0.730323	0.890488	-0.0293401	0.122495	0.439399
NUP133	0.0186047	0.327492	0.706058	-0.00356856	0.851034	0.951893
NUCKS1	0.0440467	0.0203881	0.158608	0.0723396	0.000137879	0.00353045
VPS35	0.00302177	0.87365	0.950791	-0.0171383	0.367064	0.724827
DNAJA2	-0.0564489	0.00294854	0.0398053	-0.0322373	0.0897037	0.370331
BCL3	-0.00746712	0.694341	0.874856	-0.0799726	2.49342e-05	0.000821033
KCNAB2	0.0574984	0.00245838	0.0345742	-0.00281001	0.882437	0.961463
CLEC2D	0.0298848	0.115703	0.432722	-0.138443	2.46194e-13	3.40606e-11
FUNDC1	-0.0366924	0.0534056	0.279428	-0.0148569	0.434271	0.780821
RORA	0.0532492	0.00504285	0.0593274	-0.00583984	0.758592	0.916108
DRD4	0.0422063	0.0262737	0.181223	0.0370492	0.0511259	0.265709
TGFBR3	-0.0248535	0.190826	0.56208	-0.0343172	0.0708385	0.323068
ATP1B3	-0.0299548	0.114852	0.431056	0.00701923	0.71183	0.914123
NEDD4	-0.0908353	1.6661e-06	6.19475e-05	-0.0796688	2.67709e-05	0.000875055
PIGB	-0.0211996	0.264517	0.646028	-0.0281607	0.138266	0.467283
MAPK6	-0.038899	0.0405721	0.236553	-0.0230122	0.225819	0.590073
GNB5	0.0323138	0.0889443	0.375639	0.0153386	0.419519	0.768359
RAB27A	0.0365066	0.0546263	0.283853	-0.0161484	0.39539	0.749179
HDHD5	-0.0461514	0.0150964	0.132656	-0.0619821	0.0010946	0.0195942
UFD1	0.00948906	0.61751	0.838139	-0.0209103	0.271094	0.638409
LRP6	-0.0118157	0.53405	0.798081	-0.00734464	0.699108	0.914123
PHRF1	0.055267	0.00360613	0.0464461	0.0274074	0.149129	0.485689
ELP1	0.0377659	0.0467919	0.258282	0.0179469	0.344888	0.706502
NUCB2	0.0583799	0.00210557	0.0304769	0.0881255	3.37222e-06	0.000149711
PFN2	-0.00648475	0.7329	0.891447	-0.000381431	0.983985	0.994387
DAPP1	-0.0133871	0.481097	0.771025	-0.0483701	0.0108649	0.110361
SLC44A1	-0.0568688	0.00274262	0.0375653	-0.0644415	0.000686719	0.0136328
TMEM260	-0.0120403	0.526306	0.794534	-0.0122693	0.518469	0.833014
SMG6	-0.0298095	0.116623	0.4349	-0.0307302	0.10575	0.405877
EXOC5	-0.0404668	0.0331319	0.207913	-0.035051	0.0650143	0.307938
CLTCL1	-0.0169556	0.372196	0.740651	-0.0447373	0.0184964	0.146883
FGF22	-0.0273212	0.150413	0.498964	-0.017123	0.367492	0.725111
FSTL3	0.0106849	0.573899	0.818474	6.57189e-05	0.997241	0.998976
DGCR2	0.0238528	0.209313	0.589089	0.00946887	0.618258	0.884735
RNF126	-0.00326551	0.863554	0.946965	-0.00109164	0.954188	0.986641
MNT	-0.00495421	0.794307	0.917658	-0.0159008	0.402679	0.756326
ZXDC	0.0196591	0.300819	0.682174	-0.0202066	0.287554	0.654059
JMJD6	0.0365297	0.0544729	0.283516	0.0199133	0.29461	0.660176
POLB	-0.00499616	0.792605	0.916804	-0.00198734	0.916704	0.971925
ST6GALNAC1	-0.0455604	0.0164441	0.140817	-0.111675	3.73621e-09	2.92457e-07
WIPI1	0.00978716	0.606503	0.83418	-0.0551097	0.00370302	0.0510331
GBA2	-0.0040663	0.830552	0.932724	0.000641322	0.973076	0.99237
NDST1	0.014923	0.43223	0.750269	0.0101789	0.592173	0.871774
ASNS	-0.0230626	0.224803	0.607332	0.0412387	0.0299196	0.194958
AP3M2	-0.0826494	1.31879e-05	0.000390971	-0.0777828	4.13843e-05	0.00128898
PABPC1	0.157802	6.43949e-17	7.76524e-15	-0.00329999	0.862128	0.955084
TESK2	0.00730065	0.700823	0.878101	-0.00640257	0.736158	0.914123
CFAP20	0.00846937	0.655801	0.857327	-0.0277627	0.143927	0.478514
CSNK2A2	0.0183782	0.333416	0.711253	0.000931939	0.960884	0.989264
PTPN21	-0.0135842	0.474661	0.768284	-0.0206745	0.276535	0.642969
EIF2B3	-0.0112376	0.554246	0.808727	-0.0224407	0.237558	0.605592
TCOF1	-0.0374697	0.0485441	0.263904	-0.0218765	0.249564	0.618606
CDC42	-0.113574	2.01792e-09	1.18078e-07	-0.1245	4.78348e-11	4.8232e-09
OSBPL3	0.0011254	0.952772	0.981017	0.0103473	0.586063	0.867358
SLC12A3	-0.00738298	0.697615	0.876229	-0.0217751	0.251764	0.619585
RAD18	0.00764644	0.687384	0.871952	0.00556856	0.769481	0.919636
ATP2B1	-0.0666206	0.000448311	0.00866848	-0.0661071	0.000496262	0.010371
TRPM5	0.0423217	0.0258656	0.180358	0.0270137	0.15506	0.493294
NCK2	-0.0178426	0.347701	0.723242	-0.0134746	0.478233	0.804762
MAP4K4	-0.0969651	3.1383e-07	1.35288e-05	-0.0472462	0.0128546	0.122421
MGAT4A	0.0657725	0.00053004	0.00990218	-0.0204137	0.282641	0.64975
RPL31	0.0991135	1.70585e-07	7.70743e-06	-0.0239954	0.206602	0.565981
WDR1	-0.0636393	0.000800897	0.0140133	-0.0367331	0.0531412	0.272028
SNX13	0.0111845	0.55612	0.809557	-0.000735116	0.969141	0.991408
ARHGAP10	-0.036663	0.0535973	0.280103	-0.0106446	0.575343	0.861061
RPS6KA2	-0.00167095	0.929928	0.973695	-0.00562085	0.767379	0.919444
ING3	-0.0150463	0.428436	0.750153	-0.0414239	0.02919	0.192379
VASH1	0.0419067	0.0273594	0.185026	0.0299995	0.11431	0.423169
LMCD1	-0.037498	0.0483744	0.263614	-0.0889836	2.70332e-06	0.000122142
BUD23	-0.00339775	0.858086	0.9453	0.00721344	0.704228	0.914123
SEL1L	-0.00109677	0.953973	0.981017	0.00497454	0.793482	0.930805
TRIP13	-0.00922834	0.627207	0.842505	-0.0163146	0.390543	0.745239
ATP6AP1	0.0179463	0.344904	0.721292	0.0216181	0.2552	0.623144
TCF3	0.0222517	0.241532	0.625624	-0.00205177	0.914014	0.971242
TRIB2	-0.0178146	0.348457	0.723951	-0.0119007	0.531114	0.838534
DAZAP1	0.00381571	0.84085	0.937798	-0.00767751	0.686181	0.913942
MBD3	-0.0472801	0.0127903	0.118581	-0.0631319	0.000881962	0.0165688
HLTF	-0.0283606	0.135488	0.471272	-0.0390531	0.0397833	0.229555
FAM50A	0.00527677	0.781245	0.911546	-0.0111502	0.557332	0.851982
FAM3A	0.0493878	0.00930411	0.0939199	0.0348627	0.0664697	0.311963
CPSF1	-0.00491736	0.795803	0.918258	-0.00777587	0.682379	0.913198
CYBRD1	-0.0110128	0.562201	0.812371	-0.0252743	0.183421	0.532517
PDCD2	-0.0279728	0.140917	0.480593	-0.021951	0.247953	0.616209
SLC6A15	-0.01605	0.398278	0.740946	-0.0349591	0.065721	0.310018
RDH11	0.00104825	0.956007	0.982147	-0.00243036	0.898228	0.966915
PRKACA	0.00565404	0.766045	0.904925	0.00394404	0.835572	0.947124
ADGRL1	-0.0257589	0.175159	0.539998	-0.054032	0.00443325	0.0583964
SPP2	0.0445831	0.0189051	0.152332	0.0340289	0.0732411	0.328864
ACTN1	0.194932	3.84779e-25	8.37457e-23	0.00497457	0.793481	0.930805
ZFYVE26	0.0159037	0.402592	0.741953	-0.00809965	0.669919	0.906965
RPS6KA6	-0.0155965	0.411742	0.745026	-0.0250193	0.187881	0.538653
EPN2	-0.0182771	0.336084	0.713974	-0.00667927	0.725208	0.914123
PTPN18	-0.0232404	0.221248	0.603126	-0.0523854	0.00580267	0.0718156
LIMS2	0.0565437	0.00290086	0.0393701	-0.0555842	0.00341766	0.0478517
SPEG	-0.0327047	0.0851458	0.367763	-0.0520795	0.00609555	0.0743044
LNX1	0.0225343	0.235606	0.619077	0.00634353	0.738502	0.914123
ALDH3A2	-0.00189078	0.920738	0.969578	0.00588737	0.756689	0.915692
TFRC	0.0632672	0.000859647	0.0148664	0.0141311	0.457059	0.794939
SREBF1	0.0542498	0.00427587	0.0529897	0.0197391	0.298855	0.663969
AFF4	0.00228718	0.904194	0.963182	-0.0284219	0.134644	0.460168
UBE2D1	-0.0306364	0.106821	0.415254	-0.042982	0.0236347	0.169401
MPP5	0.0199738	0.293144	0.674281	-0.0118751	0.531995	0.839167
RHOBTB1	-0.0420463	0.0268489	0.18303	-0.054556	0.00406327	0.0546475
SMC1A	0.00588348	0.756845	0.900532	0.000522834	0.978049	0.993116
HSD17B10	-0.0472655	0.0128179	0.118652	-0.0324729	0.0873823	0.364628
MARK2	0.0408492	0.0315057	0.201246	-0.0164954	0.385313	0.741505
HMMR	-0.0144777	0.446092	0.753665	0.00468766	0.805145	0.93616
CHFR	0.173412	3.72368e-20	5.72901e-18	0.0864089	5.2166e-06	0.000216699
P4HA2	0.0261792	0.168221	0.529333	0.0187846	0.322837	0.68566
NFATC3	0.0132286	0.486304	0.773544	-0.0156349	0.410591	0.762679
TRNT1	-0.0115227	0.544239	0.803727	0.00116733	0.951015	0.985603
ACADVL	-0.0793186	2.90471e-05	0.000784272	-0.00476934	0.80182	0.934982
STK10	-0.0107564	0.571336	0.817562	-0.0329296	0.0830203	0.354804
FBXW11	0.0119626	0.528977	0.795977	0.00144208	0.939506	0.980629
ACAP1	0.0896983	2.24516e-06	8.09483e-05	-0.000477202	0.979965	0.993116
DERL2	-0.033161	0.0808785	0.356713	-0.00226668	0.905048	0.969094
SIDT1	-0.0077324	0.684058	0.870593	-0.0390362	0.0398689	0.229752
NDE1	0.00178201	0.925284	0.971842	-0.0358957	0.0588041	0.288794
MRVI1	0.0365555	0.0543026	0.28296	0.0156624	0.409769	0.762128
TMEM38A	-0.00373083	0.844344	0.939449	0.0115945	0.541735	0.844533
AP1M1	0.026661	0.160524	0.516154	-0.0610653	0.00129707	0.0222584
PVR	-0.0109374	0.564878	0.813933	-0.02486	0.190709	0.542516
XRCC1	-0.02596	0.171813	0.53486	-0.0218636	0.249842	0.618706
SCARB1	0.0151135	0.426376	0.749013	0.00155346	0.934844	0.978905
MCM2	0.0104342	0.58292	0.822982	-0.0515223	0.0066633	0.079812
SELENOO	0.0266776	0.160263	0.515725	0.0264787	0.163405	0.504548
ALPK1	0.000465292	0.980465	0.992476	-0.00449774	0.81289	0.938689
LLGL2	0.0312412	0.100072	0.400087	0.0223496	0.239468	0.607554
PDE8A	0.00529024	0.780701	0.91126	-0.0231934	0.222184	0.587193
NLE1	0.00293126	0.877404	0.952727	-0.0338149	0.0750668	0.333761
SDHA	0.0192565	0.310827	0.690272	0.00776256	0.682893	0.913205
SMARCE1	-0.000795851	0.966592	0.987021	0.0132548	0.485442	0.809161
GSDMB	0.0345535	0.0689178	0.325305	0.0132046	0.487095	0.810292
KDM5A	0.00121048	0.949207	0.980239	-0.000556974	0.976616	0.993005
PPP2R3A	0.0254841	0.179809	0.547246	-0.0104775	0.581357	0.865345
FERMT2	0.029391	0.121847	0.445982	0.0267633	0.158924	0.499632
PTGS2	0.0139011	0.464415	0.762362	0.0196983	0.299854	0.664783
IGF2BP2	0.0336753	0.0762786	0.346629	0.0333431	0.0792249	0.344272
MAP3K13	-0.0144356	0.447418	0.754113	-0.0978961	2.41353e-07	1.37179e-05
ST6GAL1	-0.144388	2.19573e-14	2.14138e-12	-0.0673434	0.000388105	0.00849879
TBX21	-0.0158768	0.403387	0.742393	-0.0158675	0.403663	0.756698
FRY	-0.117655	5.18826e-10	3.26039e-08	-0.0166699	0.380307	0.737433
PICALM	-0.0092375	0.626865	0.842505	0.000523929	0.978003	0.993116
NSF	0.0173606	0.360881	0.734096	-0.00280783	0.882528	0.961463
CLASP1	0.0388719	0.0407124	0.237096	0.00748523	0.693637	0.914123
MRPS34	0.0185926	0.327807	0.706264	-0.0490208	0.0098423	0.103388
NOTCH3	0.0810364	1.94033e-05	0.000554064	0.0502357	0.00815999	0.0905667
CLNS1A	-0.0169033	0.373672	0.740651	-0.0583707	0.00210899	0.0328439
EED	-0.0169303	0.37291	0.740651	-0.0558529	0.00326507	0.0462474
CDHR2	0.0266528	0.160653	0.516235	0.0111922	0.55585	0.851447
TSG101	-0.0425397	0.0251097	0.177357	0.0109595	0.564094	0.855198
NCBP3	0.0361228	0.0572209	0.291069	0.0161197	0.396233	0.74981
ATP2A3	-0.00881089	0.642869	0.851059	-0.0356915	0.0602581	0.292872
CA12	-0.0192974	0.309801	0.689627	-0.0375933	0.0478063	0.255755
MGLL	0.0467452	0.0138412	0.124616	0.00391052	0.83695	0.947734
NTN4	-0.0161248	0.396081	0.740946	-0.0438799	0.0208694	0.155905
BCS1L	0.00269007	0.887421	0.95705	-0.0134731	0.478283	0.804762
NUAK1	-0.0156916	0.408895	0.743517	-0.0117464	0.536452	0.841366
DPP8	-0.0022567	0.905464	0.963787	0.0107211	0.572599	0.860469
SLC24A1	-0.0080826	0.670573	0.863908	-0.0143027	0.451609	0.792116
ZNF532	0.0300435	0.11378	0.429219	0.000945153	0.96033	0.989206
SCARF1	0.0155356	0.413571	0.745279	-0.0256243	0.177426	0.52391
LMAN1	-0.013637	0.472945	0.76796	-0.0297077	0.117878	0.430924
HACD3	-0.0309196	0.103617	0.40715	0.00733663	0.69942	0.914123
IPCEF1	-0.0229238	0.227606	0.610683	-0.0548345	0.0038783	0.0527891
ZZEF1	-0.00381888	0.840719	0.937723	0.0196433	0.301207	0.666127
NOX3	-0.0123508	0.515694	0.788835	0.00609511	0.748389	0.914123
ENO1	-0.081429	1.76742e-05	0.000509582	-0.0485437	0.0105831	0.108571
MYDGF	-0.0456595	0.0162109	0.1397	-0.0266388	0.160873	0.501765
ANO8	0.00345691	0.855642	0.944423	-0.0448143	0.0182953	0.146883
TUBE1	-0.0143153	0.451213	0.755138	-0.0195525	0.303447	0.667994
TXK	0.104483	3.51545e-08	1.78747e-06	0.0138819	0.465034	0.79868
KCNQ2	0.00744657	0.69514	0.875241	-0.023205	0.221953	0.58693
ACTR6	0.0207794	0.274107	0.655501	-0.00420521	0.824855	0.943693
TIPIN	0.00519876	0.784398	0.912886	-0.00852298	0.653764	0.900385
SRI	-0.0480586	0.0113869	0.108385	-0.0429962	0.0235884	0.169273
EIF4G3	-0.0246569	0.194359	0.56725	-0.0278643	0.142466	0.47682
NUP37	0.044503	0.0191203	0.152898	0.0310604	0.102053	0.398481
SEMA3A	-0.00330644	0.861861	0.946419	-0.0179372	0.34515	0.706668
GTSE1	-0.00415415	0.826948	0.931097	0.000117927	0.995048	0.998071
SEMA3C	-0.0165718	0.383117	0.740651	-0.0447373	0.0184964	0.146883
TTC38	0.0312544	0.0999287	0.399673	0.00738558	0.697514	0.914123
ACAT1	-0.0205556	0.279309	0.660067	-0.0346465	0.0681739	0.316047
GRAMD4	-0.0280923	0.139227	0.477551	-0.0383717	0.0433736	0.24213
CELSR1	-0.0130259	0.493008	0.777066	-0.0517837	0.00639128	0.0773324
WNT8B	0.00511409	0.787825	0.914254	-0.0349578	0.0657314	0.310018
ZNF638	-0.0271466	0.153039	0.503742	-0.0260011	0.171134	0.515815
SLC25A40	-0.00684486	0.718681	0.885578	-0.0238063	0.210202	0.570134
TIMM21	-0.0083378	0.660811	0.859585	-0.0191392	0.313785	0.676751
VPS9D1	-0.0485531	0.0105681	0.102561	-0.041002	0.0308748	0.197641
ZNF37A	-0.0175085	0.356804	0.729844	-0.0115936	0.541766	0.844533
MARK3	0.0110971	0.55921	0.810681	-0.000711419	0.970135	0.991557
SLC25A3	0.037262	0.0498051	0.268298	-0.00268378	0.887683	0.963036
FNDC3B	-0.0233493	0.219091	0.601241	-0.0239134	0.208158	0.567782
FOSL2	-0.0102806	0.58848	0.825806	-0.0904798	1.82967e-06	8.63865e-05
FRYL	0.0186048	0.327489	0.706058	0.0165658	0.383288	0.739998
TMEM131	-0.0323279	0.0888049	0.375588	-0.02666	0.160539	0.50157
FSCN1	0.0442688	0.0197621	0.15599	0.00400197	0.833193	0.946527
ACTB	-0.396452	5.35294e-105	1.91068e-101	-0.0188583	0.320941	0.684165
MOCOS	0.00964407	0.611775	0.835314	-0.0108022	0.569698	0.858923
PLD1	-0.00951229	0.616649	0.837799	0.00293253	0.877351	0.960501
ATP12A	-0.0211826	0.264902	0.646113	-0.0218045	0.251125	0.619066
WDR62	0.0368545	0.0523596	0.275978	-0.01225	0.519126	0.833228
DLG1	0.000497987	0.979092	0.991762	0.00666646	0.725714	0.914123
RAB7A	-0.0389299	0.0404131	0.235935	-0.0366691	0.0535574	0.273097
BCAP29	-0.0268977	0.156841	0.510212	-0.0406847	0.0321964	0.202832
SEC31B	0.0378852	0.0461015	0.256077	0.0121447	0.522726	0.834744
SART3	0.0113521	0.550215	0.807141	-0.000392365	0.983526	0.994356
ARHGAP15	-0.00857325	0.651857	0.855319	-0.0038528	0.839324	0.948484
TUBA3D	-0.0168103	0.376305	0.740651	-0.0395885	0.0371419	0.220431
EXOSC7	-0.0101432	0.593472	0.8283	-0.056097	0.00313189	0.0450401
KIFAP3	-0.0326672	0.0855043	0.368601	-0.00613025	0.746988	0.914123
MKRN2	0.0103069	0.587525	0.825347	-0.000848495	0.964384	0.991015
MCM6	-0.0166975	0.379518	0.740651	0.00739105	0.697301	0.914123
REXO2	-0.0180564	0.341952	0.718823	-0.0604346	0.00145585	0.0243957
RBM7	-0.00319814	0.866343	0.947926	0.0228141	0.229841	0.596043
RBMS2	0.0576701	0.00238567	0.0336843	0.0121767	0.521629	0.834402
BAZ2A	0.068007	0.000339555	0.00676344	0.0142582	0.453019	0.792116
PTPN23	-0.00464564	0.806857	0.922818	-0.0137945	0.467847	0.799661
MLH1	0.00582713	0.759101	0.901874	0.0153688	0.418604	0.767892
UNG	-0.0136913	0.471186	0.767003	-0.0416965	0.0281437	0.188261
FMO4	0.0105884	0.577362	0.820188	-0.00636814	0.737525	0.914123
KLHL20	0.00784043	0.679887	0.86938	0.0358328	0.0592484	0.289939
PLXNA2	0.00629092	0.740592	0.894086	0.00597065	0.753358	0.914453
SPAG5	-0.0121161	0.523706	0.793175	0.00949845	0.617162	0.884357
ANKRD13A	-0.0152293	0.422839	0.747909	-0.0408393	0.0315467	0.200432
TPD52	-0.00931209	0.624085	0.840988	-0.0424726	0.0253403	0.175703
ACACB	0.0144269	0.447692	0.754113	0.00314868	0.868391	0.957176
TRAF4	-0.0264932	0.163174	0.520959	-0.0501643	0.00825127	0.0914093
PAG1	0.048615	0.0104694	0.101939	0.0240181	0.206173	0.56543
GPATCH1	0.00384686	0.839568	0.93713	-0.018181	0.338631	0.700743
ICAM3	-0.00598917	0.752618	0.898879	-0.0196241	0.301681	0.666413
NT5C2	-0.00469634	0.804791	0.922295	-0.0273883	0.149413	0.485982
MCAM	0.0567178	0.00281509	0.0384047	0.0440843	0.0202809	0.153631
MBNL3	-0.0142707	0.452624	0.756224	-0.00929707	0.624644	0.888714
CAMSAP3	-0.00308819	0.870897	0.949997	-0.023137	0.223311	0.587908
RAP1GAP	-0.0226584	0.233036	0.616237	-0.00588035	0.75697	0.915722
XAB2	0.0159832	0.400245	0.741266	-0.00999275	0.598963	0.875281
ARHGEF1	-0.01327	0.484941	0.772883	-0.0509686	0.00727425	0.0840826
STXBP2	-0.124355	5.0368e-11	3.43099e-09	0.0526147	0.00559147	0.0699797
MAP2K7	0.0101062	0.59482	0.828846	-0.0184305	0.332043	0.694629
DGKD	-0.00801581	0.673137	0.865449	-0.0225402	0.235484	0.602448
TOP2B	0.0351962	0.0639096	0.310874	0.0272702	0.151176	0.48801
TM9SF3	-0.0318733	0.0933878	0.385462	-0.043506	0.0219845	0.161331
NFKB2	-0.0260484	0.170357	0.53257	-0.14648	9.15188e-15	1.47147e-12
UBE2T	-0.0183622	0.333839	0.711598	-0.0372037	0.0501643	0.262394
PPP1R12B	-0.0173688	0.360655	0.733955	-0.0232846	0.220371	0.584712
DNAJC10	-0.000218129	0.990841	0.996817	-0.0133067	0.483734	0.807596
GTF3C1	0.0292884	0.123155	0.448394	-0.0256678	0.17669	0.523296
IL4R	-0.0861493	5.5686e-06	0.000182689	-0.163405	4.81801e-18	1.21109e-15
USP33	0.0205694	0.278987	0.65948	-0.0120732	0.525176	0.835407
PAK3	-0.025218	0.184398	0.554404	-0.0182585	0.336575	0.698941
SNRPA	0.00288054	0.879509	0.953349	-0.0507162	0.00756903	0.0859426
EXOSC5	-0.00331696	0.861426	0.946259	-0.00515023	0.786362	0.927943
DYNC1I2	-0.0421224	0.0265741	0.18206	0.00364394	0.847925	0.950941
APBB1IP	0.0239191	0.208049	0.587507	0.0367605	0.0529642	0.271859
LRCH4	0.0356457	0.0605884	0.30154	0.00658744	0.728836	0.914123
FAM76B	0.0423911	0.0256229	0.179119	0.0251305	0.185927	0.535312
SIRT6	-0.0435361	0.0218929	0.16477	-0.0186612	0.326027	0.689178
POLD3	-0.0259446	0.172067	0.535263	-0.0390618	0.0397388	0.229372
ACTN2	-0.00132338	0.944477	0.977675	-0.00919589	0.628419	0.890861
CAPZB	-0.0273351	0.150205	0.498747	0.0108825	0.566835	0.85715
GPR137B	0.00881708	0.642635	0.851043	0.015389	0.417991	0.767716
NAALAD2	-0.01816	0.339189	0.716645	-0.0205542	0.279341	0.646258
JADE1	-0.0155362	0.413554	0.745279	-0.0294188	0.121495	0.437755
SLC25A43	-0.00108873	0.95431	0.981162	0.00913749	0.630602	0.891116
UBE2A	0.00844373	0.656777	0.85774	0.0195269	0.304081	0.668424
FGFR1	-0.00632426	0.739267	0.893576	-0.013269	0.484974	0.808683
FKBP6	0.0356127	0.0608274	0.302184	0.0293089	0.122893	0.439804
SMC1B	-0.0160435	0.39847	0.740946	-0.0172255	0.364632	0.722984
FBLN1	-0.0125565	0.508725	0.78675	0.0104637	0.581853	0.865635
CST7	-0.029626	0.118891	0.439518	-0.0204555	0.281656	0.648448
MAP2	-0.0221813	0.243027	0.626867	0.0241441	0.203803	0.562088
PIAS2	0.00728733	0.701343	0.878376	-0.0237388	0.211498	0.571824
AMPH	-0.203691	2.39626e-27	5.85835e-25	-0.155177	2.10075e-16	4.03141e-14
ARAF	0.0129981	0.493933	0.777494	-0.00344838	0.855995	0.953022
MCCC1	0.0400912	0.0347991	0.214528	0.0121758	0.521662	0.834402
LAMP3	0.0247969	0.191836	0.563202	-0.0131306	0.489541	0.812351
ACER3	-0.0207079	0.275762	0.657262	-0.0364035	0.0553135	0.278471
UBE2K	-0.0383112	0.0437054	0.24778	-0.00325402	0.86403	0.956029
PIK3C3	-0.0113785	0.54929	0.807141	0.00575047	0.762174	0.91723
N4BP2	0.0420237	0.0269307	0.183339	0.021977	0.247394	0.615375
TIGAR	-0.0245836	0.195688	0.569823	-0.0163579	0.389287	0.744456
TULP3	-0.00229482	0.903875	0.96313	0.000480577	0.979823	0.993116
SYNJ2	-0.0458496	0.0157719	0.13732	-0.0156736	0.409435	0.762035
PPP2R5C	-0.0496803	0.00889418	0.0910411	-0.092551	1.0551e-06	5.24522e-05
RBFOX1	-0.0347384	0.0674451	0.321671	-0.0468487	0.013632	0.127099
GNB1	-0.0364151	0.0552355	0.285901	-0.0100289	0.597641	0.874988
HOXA9	-0.00656304	0.729801	0.890303	0.00677889	0.721279	0.914123
EDN1	0.00525714	0.782038	0.912076	0.0158904	0.402986	0.756345
MLLT10	-0.00694215	0.714856	0.883711	-0.0424748	0.0253329	0.175703
ZCWPW1	0.00606954	0.749409	0.89745	-0.00440399	0.81672	0.939927
FGF20	0.00189212	0.920682	0.969576	-0.0209765	0.26958	0.637021
P2RY10	0.0310773	0.101867	0.403018	-0.0204554	0.281659	0.648448
ITM2A	-0.454669	1.67909e-141	1.49834e-137	-0.0813743	1.79057e-05	0.00062051
NRDC	0.0287581	0.130092	0.462304	0.0262212	0.167539	0.511822
VDAC3	0.0151613	0.424913	0.749013	-0.00614522	0.746391	0.914123
PCM1	-0.00898509	0.636314	0.847611	0.0106123	0.576505	0.862015
TNRC6C	0.0841379	9.17684e-06	0.000285329	0.0295794	0.119474	0.433791
CBFA2T2	-0.044734	0.0185051	0.151048	-0.0788709	3.22256e-05	0.0010264
ITCH	0.00848369	0.655257	0.857092	-0.00283226	0.881513	0.961342
PKD2L2	0.0108956	0.566367	0.814829	0.0162609	0.392107	0.746268
TP53INP2	0.0300701	0.11346	0.428465	0.0280225	0.140212	0.471521
SDF4	-0.0210283	0.268398	0.649337	-0.0846496	8.09017e-06	0.000315942
MYH7B	-0.00547285	0.773334	0.907863	-0.016301	0.390941	0.745475
TOLLIP	0.0179384	0.345117	0.721388	-0.00934917	0.622705	0.887621
UBE2D4	-0.00631716	0.739549	0.893576	-0.0101546	0.593059	0.87243
THOC1	-0.0227976	0.230178	0.613385	0.0138038	0.467547	0.799641
FKBP7	0.0349359	0.0659004	0.317271	0.0359477	0.0584379	0.288021
OSBPL6	-0.00973487	0.608427	0.834314	-0.0286101	0.132082	0.455774
SLC1A3	-0.00441719	0.81618	0.926791	-0.0327501	0.0847134	0.358117
XRCC5	-0.0608873	0.00134018	0.0214899	0.0103278	0.586768	0.867881
LXN	-0.0644938	0.000679825	0.0122802	-0.027515	0.147538	0.483851
SP140	-0.0441688	0.0200418	0.157224	-0.0993586	1.58997e-07	9.30366e-06
MKNK1	-0.00457936	0.809559	0.923343	-0.0202717	0.286003	0.652808
REXO1	-0.00692019	0.715719	0.884367	-0.0224061	0.238283	0.606095
SAR1A	-0.00814619	0.668135	0.862896	-0.0385245	0.0425456	0.239153
CDC14A	-0.0210553	0.267785	0.649078	-0.0381187	0.0447747	0.246178
RAPGEF3	0.0543697	0.00419145	0.0523843	0.00878962	0.643671	0.896402
CEACAM1	-0.0218753	0.249588	0.632997	-0.0522149	0.00596423	0.0735107
SENP1	0.0208456	0.272579	0.653334	-1.30068e-05	0.999454	0.999678
DUSP13	0.00763256	0.687922	0.871954	0.012447	0.512428	0.830034
CIC	0.0217024	0.253351	0.636526	0.0217866	0.251515	0.619401
LIPE	0.016083	0.397308	0.740946	0.0227346	0.231467	0.598329
FDFT1	-0.0533548	0.00495641	0.0587754	0.0210143	0.268716	0.636636
PAFAH1B3	0.0194515	0.305953	0.685886	-0.00953148	0.615938	0.883866
OPHN1	-0.0339283	0.0740953	0.340731	-0.0340833	0.072783	0.327587
KIF22	0.0195192	0.304273	0.684784	-0.0632905	0.000855843	0.0161975
CARMIL1	-0.0287425	0.130301	0.462518	-0.0363369	0.0557608	0.279933
PGM1	0.0299092	0.115405	0.432075	-0.00544319	0.774529	0.921371
DDX1	-0.0180686	0.341626	0.718563	0.00747462	0.69405	0.914123
DNM2	-0.00341961	0.857183	0.945118	-0.0503538	0.008011	0.0895668
EPB41L2	-0.0177023	0.351506	0.725532	-0.0398069	0.0361079	0.21717
STX7	-0.032402	0.0880755	0.37357	0.0172795	0.363129	0.721929
RABL2B	-0.0102551	0.589404	0.826122	-0.031209	0.100424	0.395765
KEAP1	0.0261274	0.169064	0.530744	0.0183975	0.332911	0.69503
DDX43	-0.0135942	0.474336	0.768284	-0.0258254	0.174046	0.519084
DCT	-0.0179576	0.344602	0.720998	-0.0363288	0.0558159	0.280052
SLC35C2	-0.021441	0.259116	0.641214	-0.0455588	0.0164478	0.144889
CRYBG3	-0.010955	0.564254	0.813395	0.0149127	0.432547	0.779213
RFX3	0.0173163	0.362108	0.735393	0.0480234	0.0114472	0.113885
RIF1	-0.0244668	0.197822	0.572165	-0.0479266	0.0116148	0.114842
RAB21	0.0316302	0.0959145	0.391265	-0.0217335	0.252673	0.620254
SLC4A4	0.00439487	0.817093	0.92693	-0.000202742	0.991487	0.997411
SMARCA2	-0.0215142	0.257492	0.640016	-0.0299303	0.115149	0.424513
SESN1	0.0172384	0.364272	0.73701	-0.0630351	0.00089828	0.0167356
COL5A3	-0.0103273	0.586785	0.824744	0.00690101	0.716473	0.914123
SRCAP	-0.00795477	0.675483	0.866418	-0.0118903	0.531473	0.838911
PUM3	-0.0172653	0.363524	0.736343	-0.0346522	0.0681282	0.315978
CHRNA3	0.04244	0.025453	0.178736	-0.00890042	0.639496	0.894542
CNOT4	-0.016033	0.398776	0.740946	-0.0157576	0.406927	0.759516
PSEN1	0.0108331	0.568596	0.815856	-0.000112211	0.995288	0.998141
CPOX	0.010407	0.583901	0.823277	-0.0257565	0.175198	0.520957
CLDND1	-0.0363021	0.055996	0.287834	-0.027209	0.152096	0.48885
MOK	-0.00213978	0.910341	0.965463	-0.0161981	0.393936	0.748014
HSP90AA1	0.215554	1.68304e-30	4.6933e-28	0.219131	1.72721e-31	1.62239e-28
RBL1	-0.0466586	0.0140182	0.125405	-0.0539568	0.00448877	0.058992
DLGAP4	0.00155526	0.934768	0.975394	0.00813512	0.668559	0.906427
IGSF9B	-0.00631061	0.739809	0.893584	-0.0209647	0.269849	0.637121
NDC80	0.0413911	0.0293182	0.192865	-0.00711184	0.708201	0.914123
AP4E1	-0.00264193	0.889423	0.957463	0.00354352	0.852067	0.952379
RSBN1	-0.00503942	0.79085	0.916019	0.0181933	0.338305	0.70036
MAGI3	-0.0307965	0.105	0.41077	-0.0360234	0.0579091	0.286532
CXCL2	-0.0162663	0.39195	0.740946	-0.054591	0.00403964	0.0543707
TCF7	0.0220431	0.245975	0.62856	-0.0668784	0.000425902	0.00913591
OSTM1	-0.0303905	0.109665	0.42081	-0.00933849	0.623102	0.887906
CDH7	-0.00956505	0.614695	0.836706	0.00630117	0.740185	0.914123
IMPG2	-0.00759952	0.689202	0.87243	0.00875124	0.64512	0.897129
PCNP	-0.0447311	0.0185127	0.151048	-0.0502755	0.00810953	0.0902652
EXD2	-0.02233	0.239881	0.623077	-0.0462343	0.0149152	0.134712
ARG2	0.0904045	1.86622e-06	6.82509e-05	0.0646336	0.000661717	0.0132099
MEF2C	-0.0435135	0.0219618	0.164891	-0.00179307	0.924821	0.975241
PTPRC	-0.0113301	0.550988	0.80748	-0.0218057	0.2511	0.619066
UBA5	-0.0239986	0.206541	0.586017	-0.0220325	0.246202	0.614777
STK17B	0.0724087	0.000135858	0.00309663	0.000804304	0.966238	0.99117
CDC14B	0.0177256	0.350872	0.725073	0.00197734	0.917122	0.972311
ZNF510	0.0275115	0.14759	0.494284	0.0115933	0.541775	0.844533
LRP2	-0.00619142	0.744551	0.89567	-0.026763	0.158929	0.499632
ZNF506	0.00169818	0.928789	0.973063	-0.0267522	0.159098	0.499985
JMJD4	0.0122123	0.520413	0.791675	0.00706221	0.710145	0.914123
DUSP12	-0.00846723	0.655883	0.85736	-0.00736418	0.698347	0.914123
AACS	0.00428034	0.821778	0.928728	-0.0169076	0.37355	0.730522
DELE1	-0.0125033	0.510524	0.78723	-0.0277664	0.143873	0.478514
CADPS2	-0.0121028	0.524159	0.793306	0.00627627	0.741174	0.914123
HSPB11	-0.0386454	0.0418999	0.241144	-0.0302156	0.111724	0.41775
PHLPP1	0.00757966	0.689972	0.872895	-0.0107598	0.571216	0.85971
ATP8B1	-0.0378275	0.0464345	0.257195	-0.0156114	0.411295	0.763669
IL12RB2	-0.010979	0.563399	0.813244	0.00522503	0.783336	0.926495
SMARCD3	0.0248942	0.190099	0.560592	0.000502318	0.97891	0.993116
WDR70	-0.00542491	0.775266	0.90872	-0.0424633	0.0253724	0.175853
FYB1	-0.0781398	3.8137e-05	0.00100388	0.0307787	0.105201	0.404814
STRADB	-0.0342264	0.0715882	0.332804	-0.0539351	0.00450486	0.0590583
BZW1	-0.0603931	0.00146689	0.0231065	0.0469672	0.013396	0.1256
C1QTNF3	-0.0241519	0.203657	0.581359	-0.0146025	0.442183	0.784769
ME2	0.000621587	0.973905	0.989653	-0.0171262	0.367401	0.725107
C5orf22	-0.00947105	0.618178	0.838432	-0.0121243	0.523424	0.835122
CCNT2	-0.00245666	0.897133	0.960187	-0.026922	0.156466	0.495555
FAM135A	-0.0252777	0.18336	0.553049	-0.0566977	0.00282486	0.0415604
COBLL1	-0.0367523	0.0530173	0.278049	-0.0124337	0.51288	0.83029
DLG3	-0.0209838	0.269414	0.650411	-0.0447997	0.0183334	0.146883
TRAF5	0.0356969	0.0602195	0.300832	-0.0147293	0.438229	0.782852
MRPL22	-0.0154384	0.416498	0.74579	0.00742615	0.695934	0.914123
GEMIN5	-0.026742	0.159257	0.514009	-0.0371393	0.0505631	0.263628
NFE2L1	-0.0127468	0.502322	0.782659	-0.0240623	0.205339	0.564404
GSK3B	-0.0100125	0.59824	0.830491	0.00555033	0.770214	0.919914
ITGB5	-0.006208	0.74389	0.895586	0.00433346	0.819604	0.941204
ERC1	-0.0335091	0.0777409	0.349746	-0.0113028	0.55195	0.850151
XPO1	0.0121999	0.520835	0.791682	-0.000198303	0.991674	0.99743
RNF13	0.0029022	0.87861	0.953139	0.000399497	0.983227	0.994313
TRPM3	0.0313928	0.098436	0.396895	0.0206727	0.276577	0.642969
PALB2	0.0220068	0.246753	0.629348	-0.010831	0.56867	0.858402
DOPEY1	0.00791485	0.67702	0.867732	0.0138595	0.465755	0.798725
LYRM2	0.0246953	0.193664	0.56624	0.00644644	0.734418	0.914123
BCKDHB	0.00437506	0.817903	0.927213	-0.0199815	0.292959	0.659482
KAT6A	-0.00180212	0.924443	0.971495	-0.0122979	0.517494	0.832727
TUT7	-0.0319571	0.0925287	0.383503	-0.000534106	0.977576	0.993116
ULK2	0.0333657	0.0790211	0.352308	-0.00941952	0.62009	0.885694
TNPO1	0.00351714	0.853156	0.943387	0.00835644	0.660101	0.902842
PLOD1	0.0270139	0.155056	0.507201	-0.00682166	0.719594	0.914123
P2RX5	-0.033692	0.0761327	0.346264	-0.0657542	0.000531942	0.011039
ITGAE	0.128097	1.2957e-11	9.55553e-10	0.00179801	0.924615	0.975099
DIS3	0.0070783	0.709515	0.881866	-0.00893438	0.638219	0.894164
PIBF1	-0.0432036	0.0229243	0.168435	0.00277643	0.883832	0.961463
TDRD3	0.0320372	0.0917141	0.382078	0.0207814	0.274059	0.641124
NUFIP1	0.0503529	0.0080122	0.0843123	0.013245	0.485764	0.809319
PDS5B	0.0205852	0.278616	0.659129	0.0217633	0.252023	0.619709
OXCT1	-0.0215749	0.256153	0.638842	0.00220413	0.907657	0.969881
RRAGB	0.0476016	0.0121931	0.113932	0.0163161	0.390502	0.745239
CYLD	-0.0716951	0.000158163	0.00353284	-0.132335	2.65143e-12	3.24282e-10
SLC27A5	0.0308396	0.104514	0.409564	0.0127772	0.501302	0.820782
ZNF324	0.00270199	0.886926	0.956895	0.0194194	0.306753	0.671067
ZNF671	0.0147624	0.437202	0.751348	0.0198644	0.295797	0.660759
ZNF416	0.0100157	0.598123	0.830491	-0.00475415	0.802438	0.935168
ZNF586	-0.00189708	0.920474	0.969517	-0.0198095	0.297136	0.66188
ZNF446	0.00539592	0.776435	0.909314	-0.000933073	0.960836	0.989264
ZNF264	-0.0175187	0.356523	0.729825	-0.0362264	0.0565106	0.28178
RPS5	0.234507	6.09605e-36	2.47264e-33	-0.00208004	0.912834	0.970725
FAT1	0.00781782	0.680759	0.869588	-0.00464406	0.806921	0.936719
YTHDC1	-0.0295978	0.119243	0.440335	-0.0323128	0.0889547	0.368518
CHMP2B	-0.00862252	0.649989	0.854727	-0.0523819	0.00580591	0.0718156
SMAP2	0.0267513	0.159111	0.513964	-0.0607263	0.00138031	0.0233945
PPIE	-0.026981	0.155561	0.508573	-0.0370638	0.051034	0.265709
ZMPSTE24	-0.028929	0.127824	0.458363	-0.0322703	0.089376	0.369604
STARD7	-0.00611048	0.747776	0.896743	-0.0321624	0.090452	0.372301
NOA1	0.00969212	0.610003	0.834771	-0.0155747	0.412395	0.764676
REST	-0.0416632	0.0282697	0.188117	-0.0282159	0.137494	0.465805
SSH1	0.0269636	0.155827	0.508976	0.0149616	0.43104	0.778087
GSTP1	0.028654	0.13149	0.464514	-0.000351985	0.985221	0.994818
APLP2	-0.0424219	0.025516	0.178736	-0.0397733	0.0362655	0.217595
FAM234B	0.00340094	0.857955	0.9453	-0.029349	0.122381	0.439287
SLCO1A2	-0.0175638	0.355286	0.728826	-0.000747013	0.968641	0.991382
WBP11	0.0214843	0.258154	0.640675	0.0142962	0.451817	0.792116
EIF3I	-0.0313417	0.098985	0.39821	-0.0631035	0.000886728	0.0166234
TXLNA	-0.01943	0.306487	0.686377	-0.00648707	0.732808	0.914123
NCOA1	0.00824333	0.664418	0.861326	-0.0210291	0.268379	0.636514
AGBL5	-0.0294185	0.121499	0.445073	-0.0251579	0.185446	0.535162
EFR3B	0.0576848	0.00237956	0.0336246	0.0341085	0.0725712	0.327184
KIF3C	-0.0381804	0.0444296	0.250611	-0.0703981	0.000207769	0.00505874
RAB10	-0.0117001	0.538059	0.799696	-0.00181464	0.92392	0.975
HADHA	0.00710015	0.708659	0.881433	-0.0194654	0.305606	0.670208
MAPRE3	-0.0262562	0.166972	0.527992	-0.0181931	0.338309	0.70036
CAD	0.039967	0.0353655	0.21712	-0.00212011	0.911162	0.970431
CD59	-0.0189051	0.319741	0.698716	-0.0237739	0.210825	0.571041
CD82	-0.0740216	9.58689e-05	0.00227523	-0.0911232	1.54401e-06	7.34823e-05
BCORL1	0.0240242	0.206057	0.585309	-0.0185854	0.327994	0.691111
ATRX	-0.00934962	0.622688	0.84032	-0.00301042	0.87412	0.959297
AK6	-0.0341879	0.0719081	0.33377	-0.0120365	0.526437	0.83576
MYNN	0.00188417	0.921014	0.969812	-0.0192994	0.309751	0.673423
MECOM	0.01689	0.374048	0.740651	0.0103124	0.587326	0.86834
SCAMP1	-0.0114853	0.545548	0.804323	-0.0346721	0.0679706	0.31574
PREP	-0.0166365	0.381261	0.740651	0.0120706	0.525264	0.835407
HACE1	-0.0112454	0.553973	0.808601	-0.00974509	0.608051	0.879489
SEH1L	-0.0168526	0.375106	0.740651	0.00557383	0.769269	0.919578
WDR47	0.011033	0.561483	0.811794	0.0308747	0.104119	0.402735
WDFY1	-0.0417112	0.0280882	0.187976	-0.0623269	0.00102632	0.0185579
OVGP1	-0.00463888	0.807132	0.922818	-0.00338577	0.858582	0.953964
SLC25A24	-0.029187	0.124459	0.450918	0.00023446	0.990155	0.996731
MAP3K4	-0.00919408	0.628487	0.843337	-0.0211209	0.266297	0.634418
PILRA	-0.00118877	0.950117	0.980288	-0.00452367	0.811832	0.937977
IGSF9	0.0164144	0.387652	0.740651	-0.00199484	0.916391	0.971925
ABCB1	-0.0305592	0.107707	0.416907	-0.0466226	0.0140925	0.129964
ZNF213	-0.0241116	0.204412	0.582305	-0.030315	0.11055	0.416155
AKR1B1	0.00714921	0.706739	0.880752	-0.0616703	0.00115993	0.0204759
CPNE3	-0.022771	0.230721	0.613734	-0.0255259	0.179095	0.52677
RRN3	0.0360632	0.0576328	0.292208	0.0411899	0.0301143	0.194989
CTTN	-0.0916651	1.33716e-06	5.0992e-05	-0.0109465	0.564554	0.855604
WNT11	0.0304403	0.109084	0.419574	0.013431	0.479659	0.80554
MTIF2	0.0352928	0.063183	0.308263	-0.0086965	0.647189	0.897967
DDHD2	0.0164624	0.386266	0.740651	0.0305479	0.107837	0.409754
TTC39A	-0.0166093	0.382041	0.740651	-0.0379472	0.0457457	0.249214
EPS15	-0.063194	0.000871653	0.0150158	-0.0317045	0.0951367	0.383794
ORC1	0.0305566	0.107737	0.416907	-0.00162258	0.931951	0.977545
MGST2	-0.0649875	0.00061785	0.011367	-0.031243	0.100054	0.395056
CHERP	-0.0408812	0.0313724	0.200976	0.00808155	0.670613	0.907524
ATG16L1	0.0316914	0.0952738	0.38938	7.84925e-05	0.996704	0.998775
USP40	-0.040097	0.0347727	0.214469	-0.00199574	0.916354	0.971925
POMGNT1	-0.0409628	0.0310357	0.199745	-0.0415148	0.0288376	0.190869
RAD54L	-0.00894003	0.638007	0.848157	-0.022974	0.22659	0.591017
MAST2	-0.0199697	0.293245	0.674348	-0.0310328	0.102358	0.39902
DNAJA1	0.0046899	0.805054	0.922313	-0.0019473	0.918376	0.972813
B4GALT1	0.0553024	0.0035846	0.0462576	-0.00890149	0.639456	0.894542
CHMP5	-0.0353718	0.0625947	0.307495	0.00328796	0.862626	0.9554
NFX1	-0.0199471	0.29379	0.675071	-0.0288134	0.129355	0.450547
DIMT1	0.0056232	0.767284	0.905326	-0.0173784	0.360388	0.720897
IPO11	-0.00772695	0.684269	0.870593	0.0261742	0.168302	0.51275
EIF2AK1	-0.000804196	0.966242	0.987012	-0.00606802	0.74947	0.914123
EPDR1	0.0579664	0.00226482	0.032362	0.0422706	0.0260459	0.178992
SNX10	-0.0371822	0.0502972	0.269537	-0.0151206	0.42616	0.773974
SEPHS1	-0.0222537	0.241491	0.625624	-0.00924206	0.626696	0.889771
MRPL28	-0.0380023	0.0454317	0.253857	0.0024201	0.898655	0.967068
HBQ1	-0.0121977	0.520912	0.791682	0.00470785	0.804323	0.93616
ITPKC	-0.0315885	0.096354	0.392355	-0.0308575	0.104313	0.403031
RBM22	-0.0125967	0.507368	0.785743	-0.00658788	0.728818	0.914123
TMED2	-0.0241372	0.203931	0.581677	-0.00274049	0.885326	0.962317
ERO1B	0.0123765	0.51482	0.788659	-0.00315637	0.868072	0.957035
ZFAND6	-0.00601837	0.751452	0.898269	-0.0119193	0.530472	0.838148
TXLNG	0.00916452	0.629591	0.843608	-0.00844092	0.656883	0.902081
LAT2	-0.0224986	0.23635	0.619971	-0.0289617	0.127395	0.447717
HUWE1	0.00710899	0.708313	0.881354	-0.0208316	0.272902	0.639536
ZW10	-6.3124e-06	0.999735	0.999972	-0.0158775	0.403368	0.756574
ALG9	-0.0102515	0.589534	0.826122	0.0177219	0.350972	0.711795
ACOX3	-0.0112799	0.552758	0.808373	-0.0386311	0.0419755	0.23695
MTMR2	-0.00305652	0.872209	0.950353	0.01537	0.418567	0.767892
PPP1R15A	0.0456259	0.0162896	0.140107	-0.069788	0.000235854	0.00565005
HSD17B14	0.00106781	0.955187	0.981587	-0.00941295	0.620334	0.88583
TRIP6	-0.0468182	0.0136934	0.123842	-0.0271378	0.153172	0.490955
ACHE	0.0397403	0.0364204	0.220281	0.0214955	0.257907	0.625813
FTL	0.352599	5.9808e-82	1.52485e-78	0.254428	3.29745e-42	7.3562e-39
SRRT	-0.0303335	0.110333	0.422437	-0.0245817	0.195723	0.549773
BAX	0.000715598	0.96996	0.98812	0.0152383	0.422564	0.770877
NLK	-0.0219184	0.248656	0.631621	-0.0255374	0.178899	0.526446
PIGS	0.0103513	0.585917	0.824247	-0.00352883	0.852673	0.9524
TMPRSS11E	-0.031362	0.0987664	0.397718	-0.0259103	0.172636	0.517527
ATXN7L3	0.0116002	0.541536	0.802153	0.000474192	0.980091	0.993116
PGS1	0.0271512	0.152969	0.503742	0.00369238	0.845928	0.950432
PSMC5	-0.0368643	0.0522967	0.275745	0.0340699	0.0728956	0.327782
UIMC1	0.0382458	0.0440662	0.249113	0.00716033	0.706304	0.914123
MMP2	-0.016842	0.375406	0.740651	-0.0447373	0.0184964	0.146883
MT3	-0.024605	0.195299	0.569148	-0.0330538	0.0818648	0.351436
LPCAT2	-0.0560467	0.0031589	0.0417606	-0.0786746	3.37215e-05	0.0010633
GNAO1	-0.0115345	0.543828	0.803727	-0.0165223	0.38454	0.740652
OGFOD1	0.00226124	0.905275	0.963643	0.0062984	0.740295	0.914123
SH3BP2	-0.0153408	0.419451	0.747089	-0.0220937	0.244891	0.613575
NOP14	-0.0302049	0.111852	0.425522	-0.0620314	0.00108458	0.0194655
ADD1	-0.0281401	0.138554	0.47666	-0.0129835	0.494418	0.815933
L2HGDH	0.0133948	0.480843	0.770933	-0.00443868	0.815302	0.939841
TXNDC16	-0.0493585	0.00934614	0.0942376	-0.0412159	0.0300105	0.194958
RTRAF	-0.00832151	0.661433	0.859883	0.0382514	0.0440354	0.244083
NID2	0.00212542	0.91094	0.965651	0.00140247	0.941164	0.980955
GMCL1	0.0403788	0.0335162	0.209558	0.022624	0.233747	0.600736
SF3B2	-0.0358792	0.0589203	0.296228	-0.00913891	0.630549	0.891116
KLHL42	-0.0236453	0.213304	0.59436	-0.0595466	0.00170985	0.0277116
GNAS	0.0691069	0.000271396	0.00564523	0.0128773	0.497957	0.818403
DNM1L	0.0122303	0.519798	0.791134	-0.0399487	0.0354498	0.214741
PTHLH	0.0100505	0.596854	0.829922	0.00689559	0.716686	0.914123
ERGIC2	-0.0124484	0.512382	0.78776	-0.0162512	0.392389	0.74632
TFAP2C	-0.00838655	0.658954	0.858795	0.00497168	0.793598	0.930806
AURKA	-0.0151453	0.425402	0.749013	-0.0195101	0.304497	0.668545
CASS4	0.0724626	0.000134299	0.00306501	0.0355824	0.0610473	0.295581
AAMDC	0.0555024	0.00346539	0.0450779	0.0379135	0.0459391	0.249886
RFX2	0.0380998	0.0448808	0.252265	0.00959725	0.613505	0.882307
METTL2A	-0.00673501	0.723008	0.887614	-0.0182424	0.337001	0.698981
ALG6	-0.0235751	0.214666	0.595848	-0.00673248	0.723108	0.914123
CNOT3	-0.0327642	0.0845795	0.366026	-0.0304458	0.10902	0.41257
GP6	0.0182988	0.335511	0.713278	-0.0127648	0.501719	0.820957
PTPN4	0.00653065	0.731083	0.890806	-0.00573884	0.762641	0.917317
DDX18	-0.0342479	0.0714101	0.332496	-0.00557234	0.769329	0.919578
KHSRP	0.00691753	0.715823	0.884367	0.0272629	0.151285	0.48801
GNA11	0.0113661	0.549726	0.807141	0.00209533	0.912196	0.970605
EDEM2	-0.00280497	0.882647	0.954703	-0.00801712	0.673086	0.90901
DNMT3B	-0.0203835	0.283355	0.6649	-0.0134283	0.479748	0.805613
TPX2	-0.0312247	0.100252	0.400406	-0.00414562	0.827298	0.944523
PDRG1	-0.028218	0.137465	0.474537	-0.0513896	0.00680544	0.0807277
EPB41L1	0.0278243	0.143039	0.485235	0.0145661	0.443322	0.785784
SLC15A1	-0.00960587	0.613186	0.835776	0.00634041	0.738625	0.914123
DOCK9	0.0247754	0.192223	0.563888	-0.0214717	0.258433	0.626664
ANKRD10	0.060431	0.00145681	0.0229679	0.0240707	0.20518	0.564306
TGDS	0.0189869	0.317651	0.696988	0.0134162	0.480141	0.805727
DOCK3	0.0360421	0.057779	0.292524	0.0175757	0.354959	0.716144
C3orf18	-0.0224905	0.236519	0.620241	-0.0176921	0.351783	0.712672
COQ9	0.0117565	0.536103	0.798629	0.00518442	0.784978	0.927161
KIF9	-0.0340188	0.0733265	0.338425	-0.0547296	0.00394704	0.0534874
CRLS1	-0.0396309	0.0369393	0.222338	-0.0146253	0.441469	0.784618
PPP1R13B	-0.000434836	0.981743	0.993038	0.00511951	0.787606	0.928695
ATRN	-0.0316212	0.0960095	0.391385	-0.014926	0.432138	0.77886
SMOX	-0.0120365	0.526436	0.794599	-0.00527297	0.781398	0.925896
FKBP1A	-0.102869	5.69913e-08	2.7943e-06	-0.0938318	7.46277e-07	3.82725e-05
NSFL1C	-0.0200288	0.291817	0.672789	-0.00926454	0.625857	0.889163
SLC4A11	-0.00394843	0.835392	0.93518	0.00544235	0.774563	0.921371
C20orf194	0.00108458	0.954484	0.981203	0.0161139	0.396402	0.749903
ZNF343	-0.00345653	0.855658	0.944423	6.6609e-05	0.997203	0.998976
EBF4	-0.0164826	0.385684	0.740651	-0.030893	0.103915	0.402343
CPXM1	0.00370296	0.845493	0.939512	0.0176913	0.351804	0.712672
MAVS	0.0284947	0.133649	0.467945	0.0427751	0.0243151	0.171794
LZTS3	0.0299357	0.115083	0.431398	0.0242327	0.202147	0.560115
XRN2	-0.0114001	0.548533	0.806398	0.00772483	0.684351	0.913205
KIZ	0.014938	0.431766	0.750269	-0.00936517	0.62211	0.887301
DYNLL1	-0.0640017	0.00074729	0.013231	0.0392945	0.0385731	0.226037
TESC	0.0577765	0.0023416	0.0332727	-0.0483823	0.0108448	0.110283
SNX5	-0.0231721	0.222609	0.604355	-0.0422959	0.0259564	0.178587
RPL6	0.0756097	6.75536e-05	0.00167681	-0.0744898	8.65295e-05	0.00238685
SIRPG	0.101167	9.412e-08	4.42042e-06	-0.07036	0.00020943	0.00509224
MAPKAPK5	0.00578775	0.760679	0.902381	-0.0115839	0.542103	0.844813
P2RX7	-0.029828	0.116397	0.434226	-0.0572676	0.0025593	0.0381267
ESF1	0.00593675	0.754713	0.899757	-0.00286795	0.880032	0.960915
RBBP9	-0.0152097	0.423436	0.748515	-0.0394065	0.0380223	0.224251
ANAPC5	0.0515457	0.00663857	0.0729417	0.0175927	0.354495	0.715686
SLC23A2	-0.026712	0.159725	0.514736	-0.0251564	0.185473	0.535162
SLC8B1	0.00340525	0.857777	0.945276	0.019832	0.296586	0.661233
TMEM230	-0.0218441	0.250266	0.633362	-0.0249973	0.18827	0.538916
DZANK1	-0.0177562	0.35004	0.724561	-0.0275373	0.147211	0.483488
KDM2B	0.0160483	0.398326	0.740946	-0.00799185	0.674057	0.909633
TASP1	0.000227991	0.990427	0.996751	-0.0376628	0.0473959	0.2547
OAS1	-0.0471686	0.0130033	0.119539	-0.12462	4.5809e-11	4.64519e-09
GCN1	-0.00597282	0.753272	0.898879	-0.0227025	0.232127	0.599227
RPLP0	0.289389	1.28728e-54	1.27634e-51	0.0134873	0.477818	0.804623
PXN	-0.000525434	0.97794	0.991439	-0.0439187	0.0207565	0.155648
SIRT4	-0.000380981	0.984004	0.994112	-0.0140499	0.459648	0.796631
KIF16B	-0.0364502	0.0550011	0.285102	-0.0256684	0.176679	0.523296
TRMT6	-0.0223479	0.239504	0.622731	0.00349518	0.854062	0.952713
CHGB	-0.0213586	0.260951	0.642636	-0.00432602	0.819909	0.941265
PEBP1	0.0483893	0.0108333	0.104566	0.0100137	0.598198	0.875241
BRAP	0.0258175	0.174179	0.538811	0.00887893	0.640305	0.894852
ERP29	0.0883231	3.20544e-06	0.000111733	-0.0268754	0.157185	0.496511
FUS	-0.137216	4.00234e-13	3.46746e-11	-0.0302914	0.110827	0.416233
IGBP1	0.0330024	0.0823418	0.360185	0.0343308	0.0707271	0.323032
FXYD5	-0.151745	9.56744e-16	1.0807e-13	-0.253213	8.2591e-42	1.63778e-38
ZNF302	-0.0214378	0.259186	0.641299	-0.0388952	0.040592	0.232492
GRAMD1A	0.0548802	0.00384866	0.0489573	-0.00561258	0.767711	0.919444
HEPH	-0.0163588	0.389263	0.740946	-0.0445848	0.0189006	0.148861
CDIP1	0.0221425	0.243851	0.627081	-0.0355892	0.0609979	0.295422
CMTM1	-0.00174043	0.927022	0.972752	0.020556	0.279298	0.646258
KCNH4	-0.0160545	0.398144	0.740946	-0.0411724	0.0301844	0.195119
GANAB	-0.0103364	0.586457	0.824653	-0.020007	0.292344	0.659138
GMIP	-0.0519805	0.00619309	0.0689507	-0.034919	0.0660317	0.310836
RBM41	0.00640882	0.73591	0.892129	-0.0278995	0.141962	0.475614
BIRC5	-0.0244873	0.197445	0.571953	0.00854352	0.652985	0.900187
LAG3	-0.00537155	0.777418	0.909685	-0.0293453	0.122429	0.43937
MLF2	-0.0484278	0.0107704	0.104128	-0.0400044	0.0351944	0.214648
OTUB2	-0.0224825	0.236685	0.620554	-0.062929	0.000916467	0.016967
DDX24	-0.0317742	0.0944115	0.387453	0.000651485	0.97265	0.99237
ZBTB25	0.0324836	0.0872781	0.371577	-0.0295335	0.120048	0.435154
NECAP1	0.0561896	0.00308265	0.0409742	0.0372744	0.0497293	0.261367
ARHGAP4	0.0817944	1.61975e-05	0.000470809	0.0345961	0.0685766	0.317398
DHX32	-0.0324408	0.0876961	0.37238	0.00235108	0.90153	0.968146
RCOR1	-0.0336739	0.0762907	0.346629	-0.0256552	0.176903	0.523493
GPATCH2L	-0.00352933	0.852652	0.943174	-0.0190591	0.315815	0.679183
LTBP4	-0.00925232	0.626313	0.842371	-0.0592275	0.00181068	0.0289811
BLVRB	0.00638448	0.736876	0.892684	-0.0459861	0.0154631	0.138261
SLC9A1	-0.00603303	0.750866	0.897978	-0.00858862	0.651274	0.899011
SPTLC1	-0.0342297	0.0715611	0.332765	-0.0226228	0.233772	0.600736
PAPOLA	0.0231355	0.22334	0.604941	-0.00316654	0.867651	0.956972
CCNK	-0.0359329	0.0585419	0.295508	-0.0318819	0.0932992	0.378768
PCBP4	0.0768772	5.08377e-05	0.00130735	0.00795097	0.675629	0.909727
RGS1	0.0406409	0.0323828	0.204652	-0.179449	1.71385e-21	7.11328e-19
YPEL3	0.0410438	0.0307044	0.198185	-0.019495	0.304872	0.669091
MRPS33	0.0282681	0.136767	0.473357	-0.0271729	0.152641	0.489784
NDUFB2	0.00203837	0.914574	0.967326	-0.0165535	0.383642	0.740078
NUDC	0.0945163	6.19033e-07	2.53974e-05	0.0923514	1.11318e-06	5.47297e-05
MAEA	-0.0542462	0.00427849	0.0529897	-0.0912082	1.50965e-06	7.20392e-05
ICAM1	0.0525875	0.00561616	0.0641687	0.053025	0.0052309	0.0663982
STRN4	0.0305031	0.108355	0.41821	0.000489227	0.97946	0.993116
LYZ	-0.0232836	0.22039	0.602938	-0.0314587	0.0977302	0.389647
MUL1	-0.00960175	0.613339	0.835776	-0.056185	0.00308509	0.0446188
TFAP4	0.0257996	0.174477	0.539076	-0.0125251	0.509784	0.827628
PDCD7	0.0117179	0.53744	0.799403	-0.0172319	0.364452	0.722984
SPG21	-0.0050401	0.790823	0.916019	-0.0404052	0.0334007	0.207773
DNAJB11	-0.0223628	0.239191	0.622539	-0.017708	0.35135	0.712231
P3H2	-0.010821	0.569027	0.815959	-0.0104644	0.581829	0.865635
FLT3LG	-0.0400603	0.0349392	0.215318	-0.137761	3.22714e-13	4.43037e-11
RAB11FIP3	-0.0097109	0.60931	0.83456	-0.0451824	0.0173604	0.146883
GNPTG	0.0206081	0.278082	0.658477	-0.00291533	0.878065	0.960586
ZNF268	0.0219314	0.248377	0.631092	-0.0213203	0.261807	0.629734
GOLGA3	0.040257	0.0340544	0.211766	-0.0101344	0.593793	0.872942
PABPC4	0.0215047	0.257703	0.640205	-0.0243426	0.200108	0.557063
CERS4	0.0544074	0.00416528	0.0522035	0.0170327	0.370024	0.727455
MCOLN1	0.0124091	0.513712	0.788121	-0.0237141	0.211975	0.572476
USP48	-0.0186138	0.327256	0.705976	-0.0350569	0.0649688	0.307824
EFNB1	0.0194878	0.305051	0.685194	-0.00627113	0.741379	0.914123
PDPR	-0.00459386	0.808968	0.923301	-0.00878921	0.643687	0.896402
AARS	-0.0219968	0.246968	0.629752	-0.0325941	0.0862072	0.36218
GLG1	-0.0237367	0.211539	0.592463	-0.0185597	0.328664	0.691787
TNRC6A	-0.016283	0.391464	0.740946	0.0108788	0.566967	0.85715
PLEKHG2	-0.0436502	0.0215486	0.163421	-0.022605	0.234139	0.600989
DLL3	-0.0165547	0.383607	0.740651	-0.0211515	0.265604	0.633637
NAT14	0.053731	0.00465926	0.0561263	0.0153438	0.41936	0.768359
PITPNM2	0.0505734	0.00774057	0.0821808	0.00667156	0.725512	0.914123
EXOC1	-0.0203655	0.283779	0.664908	-0.0588171	0.00194835	0.0307446
RBM27	0.0159687	0.400672	0.741466	0.0188655	0.320756	0.684152
OSBPL8	-0.100425	1.16848e-07	5.41658e-06	-0.0927386	1.0032e-06	5.01517e-05
DTX2	0.0855371	6.49061e-06	0.000209851	0.0639461	0.000755299	0.014716
PUS7	0.0141884	0.455235	0.757879	-0.0163227	0.390309	0.745116
LAMB4	-0.0168213	0.375993	0.740651	-0.0417422	0.0279715	0.18739
DLD	-0.0422436	0.0261413	0.180901	-0.0304878	0.108533	0.411249
WDR7	0.00582624	0.759137	0.901874	-0.0226994	0.232192	0.599266
TXNL1	-0.00741162	0.6965	0.875606	0.0111897	0.555935	0.851447
IL5RA	0.0346984	0.0677618	0.322406	0.0247403	0.192853	0.545806
CMTM6	-0.0399034	0.0356591	0.217806	-0.0349068	0.066126	0.310975
ITGA6	0.0412332	0.0299417	0.195168	-0.0105648	0.578212	0.863183
RAPGEF4	-0.011598	0.541612	0.80217	-0.0209811	0.269476	0.637021
MAP3K20	-0.0250273	0.18774	0.55778	-0.0412012	0.0300692	0.194958
FH	0.0169793	0.371526	0.740651	-0.00272596	0.885929	0.962399
SEL1L3	-0.0166756	0.380144	0.740651	-0.0311128	0.101476	0.397729
TF	-0.0149201	0.43232	0.750269	0.00624196	0.742539	0.914123
CDV3	0.0415192	0.0288203	0.190573	0.0205857	0.278605	0.645453
MYO15A	0.00579393	0.760431	0.902381	-0.0229948	0.226169	0.590467
ALKBH5	0.00997644	0.59956	0.83103	0.0334009	0.0787055	0.342934
NLRP1	0.0203801	0.283435	0.6649	0.000143896	0.993958	0.998001
PITPNM3	0.0412471	0.0298861	0.194903	0.022499	0.23634	0.603861
SPAG7	-0.0307062	0.106024	0.413328	0.0179088	0.345914	0.706892
ORC6	-0.0195088	0.304529	0.684818	-0.0308606	0.104278	0.403031
ZC3HC1	-0.0206499	0.277108	0.657601	-0.00795561	0.675451	0.909727
ESR1	-0.0199744	0.293132	0.674281	0.00680229	0.720357	0.914123
RGS17	-0.00625524	0.742011	0.894804	-0.0188568	0.32098	0.684168
ANGPT2	0.00916369	0.629622	0.843608	0.00828245	0.662924	0.904071
TMEM101	-0.0044593	0.81446	0.925755	-0.0244831	0.197523	0.552886
CD200	-0.120747	1.79648e-10	1.15747e-08	0.0169031	0.373677	0.730611
CCDC80	0.040011	0.0351642	0.216033	0.0225726	0.234811	0.601761
PSME1	0.0229801	0.226466	0.609337	-0.0525543	0.00564638	0.070557
PPP2R3C	0.00814414	0.668214	0.862896	0.0122906	0.517742	0.832727
HAUS4	0.0197406	0.298818	0.680057	-0.0363973	0.055355	0.278568
CEBPE	0.0832993	1.12651e-05	0.00034076	0.0491197	0.00969466	0.1025
SLC7A8	0.00813503	0.668563	0.862997	-0.0163659	0.389056	0.74445
OSGEP	-0.0469946	0.0133421	0.121935	-0.04608	0.0152538	0.136801
SLC22A17	0.0261292	0.169035	0.530744	-0.0261972	0.167928	0.512286
RNF31	-0.0102886	0.58819	0.825612	-0.018777	0.323033	0.685761
SCFD1	-0.0115328	0.543886	0.803727	-0.00332194	0.86122	0.954611
G2E3	0.0284515	0.134239	0.469273	0.0218415	0.250321	0.619006
HECTD1	-0.0316783	0.0954101	0.389742	-0.0383264	0.0436219	0.242501
HNRNPC	0.0571454	0.00261425	0.0363082	0.0242219	0.202348	0.560408
RPGRIP1	0.00993466	0.601089	0.831664	0.0148103	0.435714	0.781919
SUPT16H	-0.0335744	0.0771635	0.348378	-0.0164627	0.386258	0.74196
TOX4	-0.00832038	0.661476	0.859883	-0.0160413	0.398534	0.751864
GEMIN2	-0.000334571	0.985952	0.994844	0.0156701	0.409539	0.762035
TINF2	0.0117774	0.535375	0.798299	0.0152442	0.422387	0.770783
DAZL	-3.01364e-05	0.998735	0.999652	0.00908064	0.63273	0.891867
SEMA6A	0.0411094	0.0304384	0.197118	0.0218132	0.250936	0.619006
TRPM7	-0.00489706	0.796627	0.918619	-0.0408526	0.0314914	0.200276
TYRO3	-0.00860508	0.65065	0.854945	-0.00417732	0.825998	0.943983
WDR76	-0.0209005	0.27132	0.652453	-0.0173162	0.36211	0.721637
CAPN3	0.0309441	0.103344	0.40652	0.0324989	0.0871289	0.363825
SNAP23	-0.00340087	0.857957	0.9453	0.0217454	0.252411	0.620067
PHGDH	0.0422929	0.0259671	0.180459	0.0371897	0.0502506	0.262536
COL9A3	0.0660902	0.000497924	0.00941362	0.0281793	0.138005	0.466827
EZR	-0.04073	0.0320049	0.203343	-0.0266472	0.16074	0.501618
MYL6	-0.16651	1.10004e-18	1.49866e-16	-0.0765482	5.47544e-05	0.00161255
AGO1	-0.0293675	0.122146	0.446752	-0.023628	0.213639	0.574794
CLSPN	0.0055552	0.770019	0.906619	-0.0190022	0.317261	0.680631
RFFL	0.0459329	0.0155828	0.136126	0.0107659	0.570996	0.859614
UNC13D	-0.010303	0.587667	0.825358	0.038742	0.0413899	0.234801
MFSD11	0.023015	0.225762	0.608324	-0.0188645	0.320782	0.684152
DPYSL2	-0.0291453	0.124998	0.45186	-0.0188953	0.319993	0.683601
TGFB2	-0.00983925	0.604588	0.833598	0.00638334	0.736921	0.914123
GPATCH2	0.0329473	0.0828544	0.361533	0.0196309	0.301511	0.666394
NUP50	-0.0479465	0.0115802	0.109776	-0.0108694	0.567301	0.857437
CDC45	0.00684121	0.718825	0.885578	0.00965111	0.611515	0.881204
COMT	-0.00311043	0.869975	0.949577	-0.0406291	0.0324333	0.203826
ADA2	0.0146132	0.441847	0.75262	-0.00926568	0.625814	0.889163
ECHDC1	-0.0321006	0.0910731	0.381081	0.00873959	0.64556	0.897129
LRRFIP2	0.0108292	0.568734	0.815885	0.00551342	0.7717	0.920378
SEC22C	0.00964327	0.611805	0.835314	0.00477081	0.80176	0.934982
XYLB	0.0278427	0.142775	0.484798	0.0121553	0.522362	0.834576
HDAC6	0.0231635	0.222781	0.604436	0.0121619	0.522136	0.834473
CDC6	0.0186405	0.326563	0.705394	0.00174211	0.926952	0.97616
UPRT	-0.0165111	0.384862	0.740651	-0.0156539	0.410022	0.762214
CDC23	0.0325275	0.086851	0.370909	0.00213088	0.910713	0.970348
AAAS	0.00564212	0.766524	0.905011	0.0240472	0.205624	0.564929
CBX5	0.0215469	0.25677	0.639505	0.0267745	0.158749	0.499418
SUCO	-0.00535074	0.778258	0.909785	-0.029703	0.117936	0.430981
MSH2	-0.0177604	0.349926	0.724561	0.0292816	0.123243	0.440607
MAP3K1	-0.105615	2.49431e-08	1.29407e-06	-0.0788581	3.23214e-05	0.0010264
DHPS	-0.00098997	0.95845	0.983186	0.0260603	0.170161	0.514723
HOOK2	0.00264078	0.889471	0.957463	-0.0355385	0.0613668	0.296725
ARCN1	-0.0466837	0.0139667	0.125258	-0.0560106	0.00317844	0.0454168
TMEM38B	0.0101671	0.592603	0.82787	-0.0301238	0.112817	0.420256
PSMD5	0.00339761	0.858092	0.9453	-0.00758697	0.689688	0.914123
NUP188	-0.0336425	0.0765652	0.347123	-0.0376113	0.0477	0.255339
CRAT	0.0214922	0.25798	0.640624	-0.0408206	0.0316249	0.200708
SH2D3C	0.0169207	0.373179	0.740651	0.0016238	0.9319	0.977545
NANS	0.0161924	0.394103	0.740946	-0.0404992	0.0329916	0.206235
TBC1D2	-0.00872785	0.646004	0.852529	-0.0070996	0.708681	0.914123
WHRN	0.00481845	0.799822	0.919973	-0.0219159	0.248712	0.617523
CWF19L1	0.0106691	0.574466	0.818824	-0.0324485	0.0876205	0.365365
SEMA4G	0.0153846	0.418126	0.746602	-0.00841239	0.657969	0.902453
BTAF1	-0.0120972	0.524352	0.793463	-0.0267073	0.159798	0.50053
IKZF5	-0.00580894	0.75983	0.902041	0.027974	0.140899	0.47308
TLL2	-0.01691	0.373481	0.740651	-0.0447373	0.0184964	0.146883
TDRD1	-0.00822468	0.665131	0.861695	0.00733328	0.699551	0.914123
BAMBI	0.025687	0.176366	0.541662	-0.0142006	0.454847	0.793235
WAC	0.0524452	0.00574692	0.0651622	0.0209877	0.269323	0.637021
CREM	-0.0531434	0.00513078	0.0600452	-0.0810326	1.94204e-05	0.000667678
NUBP2	0.0194246	0.306621	0.68647	-0.0381008	0.044875	0.246209
SMIM24	0.0794038	2.84767e-05	0.000771204	0.159875	2.49412e-17	5.56408e-15
HIVEP1	-0.0286198	0.13195	0.4653	-0.016458	0.386392	0.742058
FKBP5	-0.0667783	0.000434481	0.00843763	-0.0253927	0.181375	0.531179
SRPK1	-0.0411834	0.0301406	0.195886	-0.0311246	0.101346	0.39761
BRPF3	0.0414349	0.0291472	0.192094	0.0243671	0.199656	0.556151
MRPS18A	0.0154449	0.416303	0.74579	-0.0211161	0.266404	0.634487
PGC	-0.0129265	0.496316	0.77884	-0.0152494	0.422228	0.770738
TMEM14A	-0.047403	0.012559	0.11674	-0.0561683	0.00309393	0.0446742
EFHC1	-0.000141612	0.994054	0.998137	-0.00913785	0.630588	0.891116
NCR2	0.0380921	0.044924	0.252296	0.0119826	0.52829	0.836749
HSP90AB1	0.169624	2.43001e-19	3.44193e-17	0.103468	4.76787e-08	3.01745e-06
CDC5L	-0.0505115	0.00781594	0.082755	-0.0612653	0.00125015	0.0217138
ITPR3	-0.0245527	0.196251	0.570365	-0.053002	0.00525052	0.0665525
ZNF184	0.0466073	0.0141241	0.126037	0.0424547	0.0254022	0.175869
DSP	0.036841	0.0524462	0.27619	0.0230403	0.225252	0.589307
SIRT1	-0.0124111	0.513644	0.788121	-0.0392949	0.038571	0.226037
HNRNPH3	-0.00699116	0.712932	0.883099	-0.0123531	0.515617	0.83153
IFT74	0.0187713	0.323179	0.701931	0.0224105	0.23819	0.60607
JAK2	-0.01908	0.315285	0.693958	-0.0207482	0.274828	0.642248
IL12RB1	-0.010991	0.562972	0.812973	-0.0746383	8.37509e-05	0.00231737
ABL1	-0.0133119	0.483561	0.772234	-0.00487499	0.797524	0.932849
ACOT7	0.0458181	0.0158438	0.137666	-0.0073928	0.697232	0.914123
SH3GLB1	-0.0231882	0.222287	0.604066	-0.00127574	0.946472	0.983505
CDC7	-0.00457518	0.80973	0.923343	-0.0196212	0.30175	0.66642
SYDE2	0.0448526	0.0181961	0.149791	0.0363417	0.0557287	0.279851
PCSK5	0.0575574	0.00243317	0.0342737	0.0307455	0.105577	0.405387
SCD	0.0113626	0.549848	0.807141	-0.0350139	0.0652983	0.308791
TMED1	0.000747922	0.968603	0.987586	-0.0217571	0.252158	0.619786
ABLIM1	0.139739	1.46602e-13	1.28887e-11	-0.0677695	0.000356237	0.00792739
ERMP1	0.0191042	0.314669	0.693578	-0.0253453	0.182191	0.532191
RAB18	-0.00209512	0.912205	0.966408	0.00210726	0.911698	0.970507
NRP1	-0.0156916	0.408895	0.743517	-0.0117464	0.536452	0.841366
PRTFDC1	-0.0395619	0.0372691	0.223502	-0.0122666	0.518559	0.833083
TSPAN15	-0.0197898	0.297614	0.678789	-0.00631284	0.739721	0.914123
H2AFY2	-0.00426358	0.822464	0.928907	-0.0133072	0.483717	0.807596
WASHC2A	-0.00260235	0.891069	0.957718	-0.0149593	0.431111	0.778087
MAST3	0.0212896	0.262495	0.644128	-0.0618481	0.00112224	0.0199887
MZF1	0.020963	0.269889	0.651197	0.0174687	0.357899	0.718999
OCEL1	0.0245762	0.195823	0.570123	0.00664132	0.726706	0.914123
MYO9B	0.0389038	0.0405473	0.236553	-0.00615115	0.746155	0.914123
KCNK6	-0.0400983	0.034767	0.214469	-0.0405657	0.0327046	0.205087
CATSPERG	-0.0137855	0.468137	0.765096	0.0148788	0.433595	0.780314
PSMD8	-0.0719929	0.000148464	0.00334903	-0.0259531	0.171927	0.516561
FBXL19	0.0140286	0.460327	0.761099	0.00265256	0.888981	0.963203
STX1B	-0.0129847	0.494377	0.777727	0.00607727	0.749101	0.914123
SETD1A	0.0125153	0.510115	0.787197	0.0148068	0.435823	0.781957
BCL7C	-0.0139711	0.462168	0.761196	-0.0552767	0.00360023	0.0499249
CIRBP	0.00810704	0.669636	0.863448	-0.031138	0.101199	0.397251
ATP5F1D	0.030364	0.109974	0.421466	-0.0259151	0.172555	0.517516
CBARP	-0.0131493	0.488923	0.774526	0.00625797	0.741902	0.914123
HNRNPM	-0.0220317	0.246218	0.62856	0.00866105	0.64853	0.898422
2002-03-01	-0.0364832	0.0547815	0.284376	-0.0840225	9.44057e-06	0.00036125
NDUFB7	0.00484255	0.798842	0.919237	-0.0319797	0.0922982	0.376437
TECR	0.0228209	0.229701	0.612506	0.0352845	0.0632452	0.301669
TIMM13	0.0661163	0.000495365	0.00937516	-0.000445199	0.981308	0.993721
CDC34	0.0173142	0.362165	0.735393	-0.0192551	0.310863	0.674443
MTAP	-0.00185781	0.922115	0.970431	-0.0106416	0.575451	0.861149
POLR2E	0.0417687	0.0278723	0.187359	-0.0121652	0.522022	0.834461
POLRMT	0.0125838	0.507804	0.785949	0.0237689	0.210921	0.571151
HCN2	-0.0299737	0.114622	0.430904	-0.0358684	0.0589965	0.289379
IZUMO4	-0.0329268	0.0830463	0.361919	-0.0407391	0.0319665	0.202021
RASSF7	-0.0348843	0.066301	0.318166	-0.0668841	0.000425415	0.00913591
GADD45B	0.0481829	0.011176	0.106915	0.0126867	0.504338	0.823055
MADCAM1	0.022216	0.242289	0.626142	0.0148516	0.434435	0.781038
MKNK2	0.0139535	0.462733	0.761629	-0.0428047	0.0242166	0.171514
ARVCF	-0.020323	0.284787	0.666512	-0.0145596	0.443524	0.7859
TRMT2A	0.0406139	0.032498	0.205162	0.000521546	0.978103	0.993116
RANBP1	-0.0670134	0.000414586	0.00807765	-0.114026	1.73997e-09	1.43765e-07
ZDHHC8	0.00342541	0.856944	0.945118	0.0178783	0.346735	0.707392
KLHL22	-0.00343057	0.85673	0.945118	-0.0969168	3.18113e-07	1.77974e-05
MED15	-0.0141441	0.456643	0.758748	-0.0349083	0.0661145	0.310975
SERPIND1	-0.0158961	0.402818	0.742061	0.00225142	0.905685	0.969254
SNAP29	-0.0094491	0.618992	0.83862	-0.00849564	0.654803	0.900884
CRKL	0.00887301	0.640528	0.849721	-0.00671351	0.723857	0.914123
LZTR1	-0.00461369	0.808159	0.923027	-0.0241636	0.203437	0.561427
MMP11	0.0223196	0.2401	0.623555	0.0247163	0.193286	0.546313
CECR2	0.0197319	0.299031	0.680371	0.000218355	0.990832	0.997115
SMARCB1	-0.0117222	0.537292	0.799354	0.03198	0.0922955	0.376437
P2RX6	-0.00559364	0.768473	0.905635	0.00654543	0.730498	0.914123
DERL3	-0.0161351	0.395779	0.740946	-0.0445303	0.0190466	0.149397
SLC7A4	-0.0130111	0.493501	0.777251	-0.015654	0.410021	0.762214
BCL2L13	-0.0320579	0.0915046	0.38187	-0.0228536	0.229033	0.594987
DDTL	0.032606	0.0860928	0.369973	-0.00278169	0.883614	0.961463
DDT	0.00218807	0.908327	0.964821	-0.0579979	0.0022523	0.0345284
OSM	-0.0249179	0.189678	0.559904	-0.0463804	0.0146008	0.133017
CABIN1	-0.0148919	0.43319	0.750459	0.0657394	0.00053349	0.0110583
TBC1D10A	0.0590421	0.00187174	0.0278374	-0.0227018	0.232143	0.599227
SUSD2	-0.0151259	0.425996	0.749013	0.0265458	0.162339	0.503784
SF3A1	0.00106262	0.955404	0.981697	-0.0311872	0.100661	0.39588
GGT5	-0.0275512	0.147007	0.492885	0.0352757	0.0633113	0.301732
RNF215	0.0218559	0.25001	0.633362	0.0160871	0.397186	0.750985
SEC14L2	-0.0571033	0.00263341	0.0364329	-0.0399666	0.0353675	0.214648
SPECC1L	-0.0363492	0.0556782	0.287028	-0.0222244	0.242111	0.610564
PPIL2	-0.0279034	0.141905	0.483063	-0.00141894	0.940475	0.980914
UPB1	0.0103502	0.585956	0.824247	0.0202889	0.285595	0.652625
YPEL1	0.0262471	0.16712	0.528102	0.0297279	0.117628	0.430449
SNRPD3	-0.0500344	0.0084196	0.0874649	-0.0252959	0.183045	0.532345
PES1	-0.0252017	0.184682	0.554697	-0.0267657	0.158886	0.499632
MAPK1	-0.0239861	0.206779	0.586017	-0.0231218	0.223616	0.587908
GGT1	-0.035705	0.0601612	0.300756	-0.121002	1.64412e-10	1.52826e-08
PRODH	-0.00678962	0.720856	0.886699	0.00664725	0.726472	0.914123
PPM1F	-0.00815681	0.667728	0.862734	0.00853362	0.65336	0.900203
SLC35E4	0.00781185	0.68099	0.869621	0.0166759	0.380136	0.737186
TOP3B	-0.00545292	0.774137	0.908313	-0.018047	0.342205	0.704016
CYTH4	-0.014712	0.438767	0.751658	-0.0274942	0.147846	0.484047
ESS2	0.0120862	0.52473	0.793749	0.00439358	0.817146	0.939927
MFNG	0.0781023	3.84662e-05	0.00100957	-0.0277084	0.144712	0.479874
LRP5L	0.0232665	0.220729	0.603126	0.0272943	0.150815	0.487648
SLC25A1	-0.0597828	0.00163859	0.0252975	-0.0579211	0.00228294	0.0348262
GRK3	0.0378186	0.0464859	0.257292	0.0400541	0.0349676	0.214161
LGALS2	-0.026788	0.15854	0.512771	-0.0133273	0.483058	0.807576
GGA1	-0.0050798	0.789214	0.915101	-0.0203387	0.284413	0.65168
HIRA	0.0269123	0.156616	0.510061	0.0167946	0.376754	0.733173
SH3BP1	0.0387716	0.0412346	0.238855	0.00999254	0.598971	0.875281
SEZ6L	0.0369248	0.0519115	0.27477	0.018977	0.317904	0.681355
LGALS1	-0.0158651	0.403735	0.742393	0.0327357	0.0848506	0.358342
HPS4	-0.0204726	0.281254	0.662115	-0.0127748	0.501382	0.820782
PIK3IP1	0.053581	0.00477574	0.0570118	-0.11908	3.19369e-10	2.89955e-08
SRRD	0.0146637	0.440273	0.751919	0.0113936	0.548762	0.849193
PATZ1	0.00701052	0.712172	0.882955	-0.0156294	0.410757	0.762907
TRIOBP	0.0349721	0.0656206	0.316437	0.0283369	0.135815	0.462659
TFIP11	0.0153131	0.420292	0.747302	0.00144152	0.939529	0.980629
GCAT	0.0565187	0.00291338	0.0395099	0.0260268	0.170712	0.51554
ANKRD54	0.014953	0.431305	0.750269	-0.0189919	0.317525	0.680853
EIF3L	0.0564515	0.00294724	0.0398053	0.0189955	0.317433	0.680853
SNU13	-0.0129525	0.495451	0.778166	0.029845	0.116189	0.427193
MICALL1	-0.0214982	0.257847	0.640384	0.00210541	0.911775	0.970507
POLR2F	0.0417106	0.0280905	0.187976	0.00569301	0.76448	0.918043
CCDC134	0.0247157	0.193298	0.565508	0.00481326	0.800033	0.93407
DEPDC5	0.00559022	0.76861	0.905672	-0.00450832	0.812458	0.938446
PICK1	0.0396731	0.0367385	0.221511	-0.0219484	0.24801	0.616209
TTC28	0.0128715	0.49815	0.779628	0.00213349	0.910604	0.970348
SLC16A8	0.0384542	0.0429249	0.244658	0.0054282	0.775134	0.921762
CENPM	-0.024641	0.194647	0.567812	-0.038589	0.0421999	0.237659
KDELR3	-0.0216196	0.255168	0.638259	-0.0436739	0.0214775	0.158852
CYP2D6	0.00481735	0.799867	0.919973	0.0168959	0.373881	0.730689
DDX17	-0.0101587	0.592909	0.827984	-0.00772616	0.6843	0.913205
DMC1	-0.0164869	0.385558	0.740651	-0.00484076	0.798915	0.933497
TCF20	-0.0178791	0.346715	0.722896	-0.00398749	0.833787	0.946647
HSCB	0.0135207	0.476728	0.769263	0.0106648	0.574621	0.860822
CBY1	0.0411787	0.0301592	0.195886	0.0191489	0.313539	0.676636
TOMM22	0.0370681	0.0510073	0.271577	0.00868248	0.647719	0.89827
RSPH14	-0.0186936	0.325186	0.704397	-0.00109068	0.954228	0.986641
XBP1	0.0699265	0.000229181	0.00485772	-0.00766763	0.686564	0.914106
RTCB	-8.77687e-05	0.996315	0.999184	-0.00260115	0.891119	0.9641
JOSD1	0.0397371	0.0364358	0.220281	0.0120645	0.525473	0.835467
FBXO7	0.00580877	0.759837	0.902041	0.00763975	0.687643	0.914123
GTPBP1	0.0181851	0.338523	0.715747	-0.00507682	0.789335	0.92912
POLDIP3	0.0195299	0.304005	0.684561	-0.0140907	0.458346	0.795729
RAB36	0.0281217	0.138813	0.477065	0.0305172	0.108192	0.410774
TIMP3	-0.0235551	0.215056	0.59635	0.0142786	0.452373	0.792116
PPP6R2	0.0357103	0.0601226	0.300731	0.00277706	0.883806	0.961463
SBF1	0.0317583	0.0945764	0.387742	-0.0017076	0.928395	0.97616
SUN2	-0.00612995	0.747	0.89637	-0.0443019	0.0196702	0.151578
CYB5R3	-0.0466751	0.0139843	0.125281	-0.0681535	0.000329634	0.00745625
DNAL4	-0.0197479	0.29864	0.679963	-0.0362581	0.0562949	0.281203
LMF2	0.00341181	0.857505	0.94521	-0.0390015	0.0400457	0.23049
RHBDD3	0.0310392	0.102287	0.403877	0.00153979	0.935416	0.979142
PACSIN2	-0.0214568	0.258764	0.641214	-0.0072419	0.703116	0.914123
TTLL1	0.00541582	0.775632	0.908791	-0.0203151	0.284972	0.651892
RASL10A	0.025371	0.181749	0.550501	0.0158032	0.405573	0.758012
AP1B1	-0.0310444	0.102229	0.403737	0.0111916	0.55587	0.851447
HMGXB4	-0.054097	0.00438573	0.0540895	-0.0374136	0.048882	0.258667
TOM1	-0.0742981	9.02452e-05	0.00215899	-0.0710253	0.000182194	0.00454135
NEFH	0.000920781	0.961352	0.984578	-0.0195968	0.302354	0.667012
CHKB	-0.0170187	0.370419	0.740651	-0.0227953	0.230224	0.596603
BIK	-0.0123202	0.516735	0.789307	-0.0704538	0.000205369	0.00501397
HMOX1	0.01985	0.296148	0.677926	0.00597508	0.753181	0.914424
MCAT	0.00792722	0.676543	0.867279	0.00343863	0.856398	0.95325
THOC5	-0.0282617	0.136857	0.473357	-0.0336429	0.0765614	0.337272
MCM5	0.00654567	0.730488	0.890492	-0.0295326	0.120059	0.435154
ARSA	-0.0248452	0.190973	0.562213	-0.0350788	0.0648015	0.307501
TSPO	-0.0251645	0.185331	0.555155	-0.095648	4.53177e-07	2.45086e-05
TTLL12	-0.0157456	0.407286	0.743387	-0.0257067	0.176034	0.522251
CBX7	0.0142454	0.453424	0.756913	-0.00217204	0.908995	0.970265
PDGFB	-0.0123895	0.51438	0.788554	-0.00710943	0.708296	0.914123
RPL3	0.228245	4.34619e-34	1.61597e-31	-0.0209872	0.269334	0.637021
ZMAT5	0.0011129	0.953297	0.981017	-0.00718111	0.705491	0.914123
RBFOX2	-0.0434852	0.0220481	0.16511	-0.0606906	0.00138936	0.0235033
SYNGR1	0.0513697	0.00682692	0.0745655	0.0285716	0.132603	0.456336
TAB1	-0.00260664	0.89089	0.957708	-0.0129271	0.496294	0.817343
ASCC2	0.0111174	0.558492	0.81016	-0.00512735	0.787288	0.928483
MTMR3	0.0371836	0.0502884	0.269537	0.0382492	0.0440473	0.244083
MIEF1	0.00843684	0.657039	0.85774	-0.00554971	0.77024	0.919914
APOL1	-0.0135518	0.475715	0.768655	-0.0247071	0.193452	0.546546
PNPLA3	-0.00708148	0.70939	0.881772	-0.0146241	0.441508	0.784618
MYH9	-0.0838133	9.93712e-06	0.000305246	-0.103346	4.94516e-08	3.11859e-06
SAMM50	-0.028068	0.139569	0.478465	0.0153578	0.418935	0.768185
TXN2	0.0468922	0.013545	0.123146	0.0207444	0.274915	0.642285
FOXRED2	-0.0167324	0.378523	0.740651	-0.00930273	0.624434	0.888657
GRAP2	0.099312	1.61141e-07	7.33642e-06	0.0857992	6.07929e-06	0.000248366
EIF3D	-0.00554303	0.770509	0.90665	-0.0412943	0.0296991	0.193921
TNRC6B	-0.00134275	0.943665	0.977675	-0.0290374	0.126402	0.446535
SGSM3	0.0185291	0.329463	0.707473	0.0158782	0.403345	0.756574
IFT27	-0.0292861	0.123184	0.448394	-0.0246212	0.195005	0.548449
KIAA0930	-0.00137968	0.942119	0.97751	0.030198	0.111933	0.418097
NCF4	0.0366411	0.0537401	0.280685	0.0309604	0.103162	0.400333
SLC25A17	-0.0127441	0.502413	0.782695	-0.0192959	0.309838	0.673432
FAM118A	-0.0934667	8.24074e-07	3.31244e-05	-0.0700986	0.000221139	0.00533334
KCTD17	0.0257022	0.176111	0.541439	0.00613354	0.746857	0.914123
ST13	-0.0126195	0.506601	0.785408	0.0509358	0.00731195	0.0842678
IL2RB	-0.0237876	0.210561	0.590954	-0.040004	0.0351961	0.214648
RBX1	-0.0949668	5.46994e-07	2.27028e-05	-0.014606	0.442075	0.784655
EP300	0.0191936	0.312411	0.690815	0.0214261	0.259447	0.627674
L3MBTL2	-0.0157005	0.408631	0.743517	-0.0476438	0.0121166	0.118038
CHADL	-0.000904186	0.962048	0.984923	0.0103813	0.58483	0.866826
RANGAP1	0.0616229	0.00117016	0.0193012	0.0338721	0.0745757	0.332074
ZC3H7B	-0.00516553	0.785743	0.913524	-0.000424961	0.982158	0.994025
PHF5A	0.0433223	0.0225514	0.167002	0.0301079	0.113008	0.420439
ACO2	0.0260117	0.170961	0.533602	0.00881754	0.642618	0.89607
POLR3H	-0.00992142	0.601574	0.831884	0.00327433	0.863189	0.955705
TRMU	-0.00625111	0.742175	0.894812	-0.00416466	0.826517	0.944236
PMM1	0.0146807	0.439742	0.751801	-0.0321006	0.0910736	0.373481
DESI1	-0.0423188	0.0258759	0.180358	-0.0423741	0.0256822	0.17718
CERK	0.0226411	0.233394	0.616279	-0.0413554	0.0294579	0.193001
BRD1	0.00519823	0.78442	0.912886	-0.0344088	0.0700887	0.32138
ZBED4	0.0697421	0.000238104	0.00501704	0.0234331	0.217441	0.580559
MLC1	0.0182638	0.336437	0.714042	-0.00374553	0.843739	0.949985
HDAC10	-0.00116532	0.9511	0.980353	-0.00231766	0.902923	0.968767
ABHD4	0.0161275	0.396002	0.740946	-0.0129936	0.494083	0.815623
KHNYN	0.00775152	0.683319	0.870316	0.0110361	0.561374	0.853884
FKBP3	-0.0737269	0.000102228	0.0024165	-0.0207436	0.274933	0.642285
SDR39U1	0.00372347	0.844648	0.939449	0.0137164	0.470372	0.800882
CTSG	-0.0172149	0.364927	0.737666	0.00604805	0.750267	0.914123
GZMB	0.0416691	0.0282475	0.188041	0.0264163	0.164399	0.50613
RBM23	0.0161778	0.394531	0.740946	0.0118409	0.533177	0.839186
PRMT5	0.0490568	0.00978822	0.0971041	0.0575764	0.00242509	0.0366165
COCH	-0.0229841	0.226385	0.609219	-0.037684	0.0472711	0.254494
AP4S1	0.00278416	0.883511	0.955033	0.00768641	0.685837	0.913783
POLE2	-0.0117373	0.536768	0.799102	-0.0271636	0.152782	0.489973
VCPKMT	0.0856704	6.27817e-06	0.000203721	0.0480091	0.0114719	0.113933
SOS2	-0.0122625	0.518698	0.790539	-0.0155625	0.412764	0.764844
CDKL1	-0.0273443	0.150068	0.498569	0.0180917	0.341009	0.702918
NIN	-0.0320127	0.0919631	0.382288	-0.0142536	0.453166	0.792209
PYGL	-0.0128113	0.500163	0.780719	-0.0281182	0.138862	0.468482
TRIM9	0.00993624	0.601031	0.831655	0.0173273	0.361801	0.721637
PSMC6	0.00879465	0.643481	0.85126	0.0371481	0.0505083	0.26342
GNPNAT1	-0.0856792	6.26432e-06	0.000203642	-0.0557408	0.00332798	0.0469893
DDHD1	-0.0480462	0.0114081	0.108529	-0.0191793	0.312773	0.675947
CDKN3	-0.0124195	0.51336	0.788009	-0.0221421	0.24386	0.612809
CNIH1	-0.0560279	0.00316908	0.0418333	-0.0412868	0.0297287	0.193921
CGRRF1	0.0301724	0.112237	0.42614	-0.00259924	0.891198	0.964121
ATP6V1D	-0.051543	0.00664147	0.0729417	0.0111102	0.558747	0.852596
PLEK2	-0.0812914	1.82626e-05	0.000524851	-0.108248	1.10714e-08	7.96739e-07
PIGH	0.0134339	0.479562	0.770458	0.0165287	0.384355	0.740457
PSMA3	-0.0139183	0.463865	0.762046	0.0184395	0.331808	0.6946
VTI1B	-0.0180069	0.343277	0.720029	-0.0248821	0.190315	0.541886
TIMM9	0.0219585	0.247793	0.630684	-0.0151568	0.425051	0.772888
GSTZ1	-0.0134753	0.478209	0.769507	-0.00900521	0.635558	0.892713
KIAA0586	0.00867851	0.647869	0.853712	-0.00604561	0.750364	0.914123
TMED8	-0.0112712	0.553063	0.808373	-0.00300263	0.874444	0.959378
SAMD15	-0.00726016	0.702403	0.878837	0.0132294	0.486277	0.809721
AHSA1	0.0870686	4.41555e-06	0.000149534	0.0815429	1.72006e-05	0.000603102
DAAM1	0.0104499	0.582351	0.822677	0.0248178	0.191464	0.543511
ISM2	-0.0221681	0.243305	0.626867	-0.0183951	0.332972	0.69503
SPTLC2	-0.0208917	0.271521	0.652639	0.0128004	0.500527	0.82021
RIN3	-0.0842094	9.01697e-06	0.000280848	-0.0182222	0.337538	0.699574
LGMN	0.0361354	0.0571339	0.290835	-0.0122265	0.519929	0.833518
ALKBH1	0.0160008	0.399724	0.741247	0.00195173	0.918192	0.972809
SNW1	-0.0222925	0.240671	0.624219	-0.0413011	0.029672	0.193921
ITPK1	-0.00543008	0.775058	0.908637	-0.033606	0.0768852	0.338223
DHRS7	-0.0353541	0.0627263	0.307802	-0.00168958	0.929149	0.976304
PPM1A	0.0177599	0.34994	0.724561	-0.0068153	0.719844	0.914123
SIX4	0.0355073	0.061595	0.30468	0.0058669	0.757508	0.915868
ASB2	-0.0243012	0.200874	0.576397	-0.0285574	0.132796	0.456648
CEP128	-0.00114337	0.952019	0.980987	-0.0191779	0.312806	0.675947
ERH	-0.0490848	0.00974642	0.0968509	0.020378	0.283484	0.65106
HIF1A	-0.0278825	0.142205	0.483788	-0.086084	5.66052e-06	0.00023385
SUSD6	0.0242238	0.202313	0.579191	0.0202458	0.28662	0.652961
SRSF5	-0.059122	0.00184521	0.0275807	-0.0928635	9.70013e-07	4.86402e-05
SLC10A1	-0.00541366	0.77572	0.908811	0.0011922	0.949973	0.984906
EIF5	-0.0224899	0.23653	0.620241	-0.021276	0.262801	0.63084
DICER1	-0.0183955	0.332963	0.710895	-0.012006	0.527485	0.836553
ZFYVE21	0.0426078	0.0248774	0.176495	0.0327543	0.0846733	0.358117
MTHFD1	0.0123431	0.515954	0.788848	-0.0103202	0.587044	0.868162
ZC3H14	-0.0164022	0.388004	0.740946	-0.0325176	0.086947	0.363757
TELO2	-0.0136009	0.474117	0.768284	-0.0110557	0.560677	0.853714
PCNX1	0.00431579	0.820327	0.928038	-0.00643169	0.735003	0.914123
GSKIP	-0.0128508	0.498842	0.779855	-0.0129692	0.494893	0.816298
VRK1	-0.0295136	0.120299	0.442865	-0.00328662	0.862681	0.9554
PSMC1	-0.00613949	0.746619	0.896172	0.00625748	0.741922	0.914123
PAPLN	-0.015437	0.416541	0.74579	-0.0048845	0.797137	0.93258
RPS6KA5	-0.0167615	0.377695	0.740651	-0.0536468	0.00472432	0.0613646
PPP4R3A	-0.038496	0.0426988	0.243932	-0.0338451	0.0748074	0.332856
C14orf93	0.0216472	0.254561	0.638072	-0.00602881	0.751035	0.914123
PSMB5	-0.0572913	0.00254873	0.0356204	-0.0788378	3.24732e-05	0.0010294
YY1	-0.0348063	0.0669109	0.320064	-0.0291169	0.125367	0.444639
ACIN1	-0.00609474	0.748404	0.897089	-0.0057007	0.764171	0.9179
CCNB1IP1	0.00308827	0.870894	0.949997	0.0120445	0.526161	0.835742
TRIP11	-0.00794359	0.675913	0.866727	-0.0290815	0.125827	0.445893
APEX1	0.0461393	0.0151229	0.132759	0.00267974	0.887851	0.963075
PABPN1	-2.82797e-05	0.998813	0.999652	0.0203645	0.283803	0.651392
ARHGAP5	-0.0219866	0.247187	0.629951	-0.0160227	0.399081	0.75234
CINP	-0.0276094	0.146155	0.490489	-0.0306416	0.106761	0.407217
DHRS2	-0.0148113	0.435685	0.751348	-0.0291542	0.124882	0.443714
SRP54	0.00671082	0.723963	0.88795	0.0162923	0.391192	0.745819
CHD8	0.00951489	0.616553	0.837796	-0.00403391	0.831881	0.946309
PCK2	-0.0286256	0.131873	0.465124	-0.0659923	0.000507614	0.0105834
KIAA0391	-0.00997196	0.599724	0.831074	0.0103993	0.58418	0.866364
DCAF11	0.0147351	0.438048	0.751418	-0.0197795	0.297867	0.662846
PSMA6	-0.00874487	0.645361	0.85222	0.0327105	0.0850901	0.358838
NFKBIA	-0.0787612	3.30534e-05	0.000884414	-0.159115	3.53562e-17	7.69514e-15
EMC9	-0.00100996	0.957612	0.982929	-0.0173275	0.361797	0.721637
PSME2	-0.0644958	0.000679563	0.0122802	-0.115703	9.99281e-10	8.49246e-08
BRMS1L	-0.00777186	0.682533	0.870131	-0.0292183	0.124056	0.442929
REC8	0.0594047	0.00175402	0.0265965	0.0285282	0.133192	0.457373
TM9SF1	-0.00117913	0.950521	0.980288	-0.0127382	0.502609	0.821886
SEC23A	-0.0267846	0.158593	0.512848	-0.000990398	0.958432	0.988337
GMPR2	0.0125971	0.507355	0.785743	-0.0127213	0.503177	0.822236
PNN	-0.0362077	0.0566378	0.289798	-0.0328183	0.084067	0.357105
RABGGTA	-0.027671	0.145256	0.48927	-0.0521825	0.00599549	0.0735405
NFATC4	-0.000892725	0.962529	0.985161	0.0111073	0.558849	0.85262
[truncated: 15,848 more rows]

## Sheet: Optional info
Supplementary Table 1	Top 10 j multimappers
Supplementary Table 2	Logistic regression results
Supplementary Table 3	Logistic regression results combined
Supplementary Table 4	j sequence affect j multimapper
Supplementary Table 5	pan immune differential VDJ
Supplementary Table 6	abtentry cor result
